# Supplementary material for: Constructing chemical stable 4-carboxyl-quinoline linked covalent organic frameworks via Doebner reaction for nanofiltration
Source: Nat Commun. 2022 May 12;13:2615. doi: 10.1038/s41467-022-30319-2 (PMC9098490; doi:10.1038/s41467-022-30319-2)
Supplement: Supplementary file 2 — Source Data [file 41467_2022_30319_MOESM2_ESM.xlsx]

## Sheet: Figure 2
Figure 2a											Figure 2c											Figure 2e
											Pawley Refined		Experimental		Simulated AA Stacking		Bragg position		Difference
Pawley Refined		Experimental		Simulated AA Stacking		Bragg position		Difference			2θ (degree)	Intensity (a.u.)	2θ (degree)	Intensity (a.u.)	2θ (degree)	Intensity (a.u.)	2θ (degree)	Intensity (a.u.)	2θ (degree)	Intensity (a.u.)		QL-COF-1		QL-COF-2		Model compound
2θ (degree)	Intensity (a.u.)	2θ (degree)	Intensity (a.u.)	2θ (degree)	Intensity (a.u.)	2θ (degree)	Intensity (a.u.)	2θ (degree)	Intensity (a.u.)		3.49246	1997.11	2.0001	10328	3.49246	-1042.93	3.00182	-300	4.7395	-605		Chemical Shift (ppm)	Intensity (a.u.)	Chemical Shift (ppm)	Intensity (a.u.)	Chemical Shift (ppm)	Intensity (a.u.)
1.97966	10184.2	2.0001	10163	2.0001	-12517.4	2	-7000	2.78661	-9005		3.5129	1988.24	2.02054	9904	3.5129	-1119.07	3.02226	-300	4.75082	-605		299.6	2.06728e-06	299.6	2.21628e-06	-19.4566	-1.35811
2.0001	10222.8	2.02054	9564	2.02054	-12810.2	2.05	-7000	2.79354	-9005		3.53335	1981.88	2.04099	9774	3.53335	-1082.71	3.04271	-300	8.07725	-605		299.539	-7.17201e-07	299.539	8.65047e-07	-19.453	-0.61656
2.02054	9916.61	2.04099	9450	2.04099	-12634.2	2.1	-7000	4.82751	-9005		3.55379	1977.79	2.06143	9547	3.55379	-1032.61	3.06315	-300	8.09689	-605		299.478	-1.33578e-06	299.478	-3.03381e-06	-19.4493	-0.15456
2.04099	9626.59	2.06143	9326	2.06143	-12484.1	2.15	-7000	4.83951	-9005		3.57423	1975.74	2.08187	9186	3.57423	-1136.57	3.08359	-300	9.30048	-605		299.417	-1.17956e-06	299.417	-1.03815e-05	-19.4457	-2.10118
2.06143	9352.48	2.08187	9014	2.08187	-12537.7	2.2	-7000	5.57487	-9005		3.59468	1975.54	2.10232	9021	3.59468	-1122.37	3.10404	-300	9.32318	-605		299.356	-1.52519e-06	299.356	-2.04436e-05	-19.4421	-2.86025
2.08187	9094.07	2.10232	8888	2.10232	-12420.8	2.25	-7000	5.58874	-9005		3.61512	1976.99	2.12276	8465	3.61512	-1121.82	3.12448	-300	12.253	-605		299.295	-2.66401e-06	299.295	-3.08894e-05	-19.4384	-1.98896
2.10232	8851.18	2.12276	8722	2.12276	-12359.3	2.3	-7000	7.37705	-9005		3.63556	1979.91	2.1432	8345	3.63556	-1129.73	3.14492	-300	12.253	-605		299.235	-3.92731e-06	299.235	-3.87533e-05	-19.4348	-3.16257
2.12276	8623.71	2.1432	8326	2.1432	-12543.2	2.35	-6998.89	7.37705	-9005		3.65601	1984.13	2.16365	7930	3.65601	-1132.95	3.16537	-300	12.2831	-605		299.174	-4.64274e-06	299.174	-4.18933e-05	-19.4311	-3.18305
2.1432	8411.58	2.16365	8274	2.16365	-12398.4	2.4	-6980.67	7.39541	-9005		3.67645	1989.49	2.18409	7684	3.67645	-1068.32	3.18581	-300	12.2831	-605		299.113	-5.03617e-06	299.113	-4.01114e-05	-19.4275	-1.97848
2.16365	8214.78	2.18409	8168	2.18409	-12323	2.45	-6974.56	7.39541	-9005		3.69689	1995.86	2.20453	7489	3.69689	-1094.69	3.20625	-300	13.876	-605		299.052	-6.03507e-06	299.052	-3.51773e-05	-19.4238	-2.07961
2.18409	8033.35	2.20453	7940	2.20453	-12385.1	2.5	-6965.05	8.36644	-9005		3.71734	2003.11	2.22498	7301	3.71734	-1204.94	3.2267	-300	13.9102	-605		298.991	-8.11145e-06	298.991	-2.96445e-05	-19.4202	-3.59658
2.20453	7867.44	2.22498	7760	2.22498	-12414.9	2.55	-6949.02	8.38727	-9005		3.73778	2011.12	2.24542	7025	3.73778	-1132.95	3.24714	-300	16.0065	-605		298.93	-1.04257e-05	298.93	-2.52854e-05	-19.4165	-3.4139
2.22498	7717.22	2.24542	7592	2.24542	-12448.6	2.6	-6918.86	9.66361	-9005		3.75822	2019.79	2.26586	6817	3.75822	-1217.62	3.26758	-300	16.0461	-605		298.869	-1.12678e-05	298.869	-2.23379e-05	-19.4129	-3.0657
2.24542	7582.99	2.26586	7609	2.26586	-12313.8	2.65	-6851.57	9.68768	-9005		3.77867	2029.03	2.28631	6724	3.77867	-1174.86	3.28803	-300	16.6569	-605		298.808	-9.46122e-06	298.808	-1.99996e-05	-19.4092	-1.83978
2.26586	7465.13	2.28631	7482	2.28631	-12339.8	2.7	-6649.5	10.0592	-9005		3.79911	2038.77	2.30675	6416	3.79911	-1166.6	3.30847	-300	16.6569	-605		298.747	-5.48427e-06	298.747	-1.74318e-05	-19.4056	-0.43994
2.28631	7364.13	2.30675	7281	2.30675	-12457.3	2.75	-4427.47	10.0592	-9005		3.81955	2048.95	2.32719	6349	3.81955	-1190.78	3.32891	-300	16.6981	-605		298.686	-1.35623e-06	298.686	-1.43071e-05	-19.402	-1.09912
2.30675	7280.63	2.32719	7063	2.32719	-12610	2.8	5000	10.0843	-9005		3.84	2059.53	2.34764	5977	3.84	-1181.36	3.34936	-300	16.6981	-605		298.625	6.83512e-07	298.625	-1.08128e-05	-19.3983	-4.01214
2.32719	7215.38	2.34764	7288	2.34764	-12339	2.85	-6246.5	10.0843	-9005		3.86044	2070.49	2.36808	5942	3.86044	-1181.32	3.3698	-300	18.4735	-605		298.565	-1.41744e-07	298.565	-7.66214e-06	-19.3947	-6.06729
2.34764	7169.33	2.36808	7007	2.36808	-12594.2	2.9	-6770.87	11.163	-9005		3.88088	2081.82	2.38852	5720	3.88088	-1232.65	3.39024	-300	18.5194	-605		298.504	-2.26739e-06	298.504	-6.18303e-06	-19.391	-4.44931
2.36808	7143.59	2.38852	7148	2.38852	-12449.2	2.95	-6888.93	11.1908	-9005		3.90133	2093.54	2.40897	5649	3.90133	-1197.37	3.41069	-300	20.1305	-605		298.443	-2.55686e-06	298.443	-7.9093e-06	-19.3874	-2.23258
2.38852	7139.52	2.40897	7212	2.40897	-12404.4	3	-6934.84	12.1682	-9005		3.92177	2105.68	2.42941	5267	3.92177	-1170.5	3.43113	-300	20.1305	-605		298.382	1.51659e-06	298.382	-1.35284e-05	-19.3837	-1.80878
2.40897	7158.72	2.42941	7430	2.42941	-12230.8	3.05	-6957.25	12.1682	-9005		3.94221	2118.29	2.44985	5056	3.94221	-1227.12	3.45157	-300	20.1805	-605		298.321	9.80745e-06	298.321	-2.20642e-05	-19.3801	-1.37472
2.42941	7203.12	2.44985	7251	2.44985	-12481.6	3.1	-6969.83	12.1986	-9005		3.96266	2131.47	2.4703	4968	3.96266	-1208.3	3.47202	-300	20.1805	-605		298.26	1.93263e-05	298.26	-3.11975e-05	-19.3764	-1.83435
2.44985	7274.95	2.4703	7466	2.4703	-12368.5	3.15	-6977.58	12.1986	-9005		3.9831	2145.31	2.49074	4817	3.9831	-1167.14	3.49246	-300	21.1652	-605		298.199	2.62777e-05	298.199	-3.8451e-05	-19.3728	-2.93277
2.4703	7376.88	2.49074	7620	2.49074	-12349.7	3.2	-6985.01	12.7952	-9005		4.00354	2159.94	2.51118	4768	4.00354	-1211.77	3.5129	-300	21.1652	-605		298.138	2.86676e-05	298.138	-4.21504e-05	-19.3691	-2.08999
2.49074	7512.04	2.51118	7825	2.51118	-12316.7	3.25	-7000	12.7952	-9005		4.02399	2175.52	2.53163	4466	4.02399	-1155.34	3.53335	-300	21.218	-605		298.077	2.73666e-05	298.077	-4.16296e-05	-19.3655	-1.61665
2.51118	7684.1	2.53163	7962	2.53163	-12393	3.3	-7000	12.8271	-9005		4.04443	2192.21	2.55207	4437	4.04443	-1200.04	3.55379	-300	21.218	-605		298.016	2.50085e-05	298.016	-3.71376e-05	-19.3619	-1.55962
2.53163	7897.34	2.55207	8210	2.55207	-12404.4	3.35	-7000	12.8271	-9005		4.06487	2210.23	2.57251	4415	4.06487	-1096.06	3.57423	-300	23.101	-605		297.955	2.39643e-05	297.955	-2.99125e-05	-19.3582	-1.09153
2.55207	8156.77	2.57251	8628	2.57251	-12297.8	3.4	-7000	13.9662	-9005		4.08532	2229.79	2.59296	4335	4.08532	-1158.62	3.59468	-300	23.1587	-605		297.895	2.50245e-05	297.895	-2.21297e-05	-19.3546	-1.25404
2.57251	8468.15	2.59296	8827	2.59296	-12468.8	3.45	-7000	14.0011	-9005		4.10576	2251.15	2.6134	4015	4.10576	-1186.97	3.61512	-300	24.0129	-605		297.834	2.73422e-05	297.834	-1.61864e-05	-19.3509	-2.29196
2.59296	8838.13	2.6134	9194	2.6134	-12537.9	3.5	-7000	14.517	-9005		4.1262	2274.56	2.63384	3878	4.1262	-1089.38	3.63556	-300	24.073	-605		297.773	2.90947e-05	297.773	-1.35023e-05	-19.3473	-3.45842
2.6134	9274.22	2.63384	9891	2.63384	-12351.5	3.55	-7000	14.5533	-9005		4.14665	2300.3	2.65429	3828	4.14665	-1040.13	3.65601	-300	24.4567	-605		297.712	2.82255e-05	297.712	-1.3716e-05	-19.3436	-2.83006
2.63384	9784.83	2.65429	10416	2.65429	-12420.7	3.6	-7000	14.7849	-9005		4.16709	2328.66	2.67473	3822	4.16709	-1071.49	3.67645	-300	24.4567	-605		297.651	2.3141e-05	297.651	-1.4949e-05	-19.34	-1.69509
2.65429	10379.1	2.67473	10924	2.67473	-12600.2	3.65	-7000	14.7849	-9005		4.18753	2359.94	2.69517	3615	4.18753	-1008.77	3.69689	-300	24.518	-605		297.59	1.34205e-05	297.59	-1.49615e-05	-19.3363	-1.8994
2.67473	11066.5	2.69517	11837	2.69517	-12477.1	3.7	-7000	14.8218	-9005		4.20798	2394.42	2.71562	3509	4.20798	-1027.24	3.71734	-300	24.518	-605		297.529	2.82892e-07	297.529	-1.24041e-05	-19.3327	-1.02622
2.69517	11856.4	2.71562	12703	2.71562	-12511.4	3.75	-7000	14.8218	-9005		4.22842	2432.38	2.73606	3521	4.22842	-1111.21	3.73778	-300	25.7448	-605		297.468	-1.36311e-05	297.468	-7.41912e-06	-19.329	1.72279
2.71562	12756.7	2.73606	13798	2.73606	-12431.8	3.8	-7000	15.5615	-9005		4.24886	2474.09	2.7565	3363	4.24886	-1129.91	3.75822	-300	25.7448	-605		297.407	-2.52284e-05	297.407	-1.33301e-06	-19.3254	2.74899
2.73606	13772.2	2.7565	15173	2.7565	-12186.3	3.85	-7000	15.5615	-9005		4.26931	2519.77	2.77695	3344	4.26931	-1015.6	3.77867	-300	25.8094	-605		297.346	-3.21598e-05	297.346	4.23994e-06	-19.3218	1.35102
2.7565	14901.6	2.77695	16412	2.77695	-12179.7	3.9	-7000	15.6004	-9005		4.28975	2569.64	2.79739	3176	4.28975	-1038.47	3.79911	-300	25.8094	-605		297.285	-3.35672e-05	297.285	8.20965e-06	-19.3181	0.16753
2.77695	16134.1	2.79739	17872	2.79739	-12029.8	3.95	-7000	15.6004	-9005		4.31019	2623.84	2.81783	3082	4.31019	-978.663	3.81955	-300	25.8712	-605		297.225	-3.01252e-05	297.225	1.02118e-05	-19.3145	2.16202
2.79739	17444.2	2.81783	19255	2.81783	-11989.5	4	-7000	16.7779	-9005		4.33064	2682.45	2.83828	2998	4.33064	-988.277	3.84	-300	25.9361	-605		297.164	-2.36093e-05	297.164	1.02947e-05	-19.3108	3.90852
2.81783	18786.9	2.83828	20465	2.83828	-12086.8	4.05	-7000	16.8199	-9005		4.35108	2745.51	2.85872	2954	4.35108	-991.335	3.86044	-300	26.2854	-605		297.103	-1.63076e-05	297.103	8.7182e-06	-19.3072	3.49863
2.83828	20094.2	2.85872	21311	2.85872	-12422.4	4.1	-7000	17.011	-9005		4.37152	2812.96	2.87916	2939	4.37152	-995.784	3.88088	-300	26.2854	-605		297.042	-1.03768e-05	297.042	6.24172e-06	-19.3035	1.67854
2.85872	21275.7	2.87916	22309	2.87916	-12375.3	4.15	-7000	17.011	-9005		4.39197	2884.65	2.89961	2887	4.39197	-1038.48	3.90133	-300	26.3514	-605		296.981	-7.16736e-06	296.981	4.40883e-06	-19.2999	-0.32406
2.87916	22226.6	2.89961	23168	2.89961	-12133.9	4.2	-7000	17.0536	-9005		4.41241	2960.37	2.92005	2783	4.41241	-1030.19	3.92177	-300	26.3514	-605		296.92	-6.73747e-06	296.92	4.96686e-06	-19.2962	0.30082
2.89961	22844.3	2.92005	23161	2.92005	-12347.5	4.25	-7000	17.0536	-9005		4.43285	3039.76	2.94049	2663	4.43285	-997.587	3.94221	-300	27.0959	-605		296.859	-7.9155e-06	296.859	8.464e-06	-19.2926	0.48092
2.92005	23050.9	2.94049	22881	2.94049	-12390.7	4.3	-7000	17.4683	-9005		4.4533	3122.39	2.96094	2635	4.4533	-1082.22	3.96266	-300	27.0959	-605		296.798	-9.00685e-06	296.798	1.33511e-05	-19.2889	-0.64258
2.94049	22814.1	2.96094	22357	2.96094	-12256.9	4.35	-7000	17.4683	-9005		4.47374	3207.72	2.98138	2663	4.47374	-1061.55	3.9831	-300	27.1641	-605		296.737	-8.74655e-06	296.737	1.68167e-05	-19.2853	-1.11234
2.96094	22156.3	2.98138	21521	2.98138	-12084.8	4.4	-6999.63	17.512	-9005		4.49418	3295.08	3.00182	2618	4.49418	-1090.91	4.00354	-300	27.1641	-605		296.676	-6.8714e-06	296.676	1.68146e-05	-19.2816	-0.13293
2.98138	21148.1	3.00182	19981	3.00182	-12366	4.45	-6998.1	17.512	-9005		4.51463	3383.74	3.02226	2568	4.51463	-1122.57	4.02399	-300	27.4929	-605		296.615	-3.99969e-06	296.615	1.33036e-05	-19.278	0.8124
3.00182	19889.3	3.02226	18608	3.02226	-12335.1	4.5	-6997.48	18.3496	-9005		4.53507	3472.83	3.04271	2486	4.53507	-991.655	4.04443	-300	27.4929	-605		296.555	-1.06955e-06	296.555	7.54824e-06	-19.2744	0.21571
3.02226	18485.4	3.04271	17109	3.04271	-12378.8	4.55	-6996.51	18.3496	-9005		4.55551	3561.41	3.06315	2520	4.55551	-1204.24	4.06487	-300	27.562	-605		296.494	1.14281e-06	296.494	5.56005e-07	-19.2707	0.52116
3.04271	17030.1	3.06315	15599	3.06315	-12454.1	4.6	-6994.86	18.3955	-9005		4.57596	3648.47	3.08359	2396	4.57596	-1086.3	4.08532	-300	27.562	-605		296.433	2.14152e-06	296.433	-7.43522e-06	-19.2671	0.93961
3.06315	15595.5	3.08359	14392	3.08359	-12295.9	4.65	-6991.67	18.3955	-9005		4.5964	3732.93	3.10404	2366	4.5964	-1211.76	4.10576	-300	27.7667	-605		296.372	1.60987e-06	296.372	-1.60703e-05	-19.2634	-1.24814
3.08359	14230.3	3.10404	13301	3.10404	-12119.7	4.7	-6984.31	19.3968	-9005		4.61684	3813.67	3.12448	2452	4.61684	-1161.5	4.1262	-300	27.8366	-605		296.311	-5.88464e-07	296.311	-2.42559e-05	-19.2598	-3.46895
3.10404	12963	3.12448	11672	3.12448	-12592.3	4.75	-6960.53	19.4455	-9005		4.63729	3889.53	3.14492	2313	4.63729	-1289.35	4.14665	-300	28.1548	-605		296.25	-4.21938e-06	296.25	-3.08367e-05	-19.2561	-3.4687
3.12448	11806.6	3.14492	10463	3.14492	-12758.3	4.8	-6584.78	19.5998	-9005		4.65773	3959.35	3.16537	2325	4.65773	-1181.17	4.16709	-300	28.1548	-605		296.189	-8.49575e-06	296.189	-3.5669e-05	-19.2525	-1.86668
3.14492	10763.7	3.16537	9408	3.16537	-12879.6	4.85	-6152.93	19.5998	-9005		4.67817	4021.99	3.18581	2293	4.67817	-1144.82	4.18753	-300	28.2257	-605		296.128	-1.21127e-05	296.128	-3.96729e-05	-19.2488	0.3396
3.16537	9830	3.18581	8737	3.18581	-12718.6	4.9	-6943.55	19.5998	-9005		4.69862	4076.36	3.20625	2301	4.69862	-1067.19	4.20798	-300	28.2257	-605		296.067	-1.35604e-05	296.067	-4.36888e-05	-19.2452	1.45304
3.18581	8997.95	3.20625	7998	3.20625	-12717.8	4.95	-6980.77	19.649	-9005		4.71906	4121.42	3.2267	2256	4.71906	-1228.25	4.22842	-300	28.6529	-605		296.006	-1.16194e-05	296.006	-4.75313e-05	-19.2415	2.53207
3.20625	8258.16	3.2267	7265	3.2267	-12793.5	5	-6990.36	19.649	-9005		4.7395	4156.26	3.24714	2215	4.7395	-1144.09	4.24886	-300	28.6529	-605		295.945	-5.88059e-06	295.945	-5.02573e-05	-19.2379	1.38886
3.2267	7600.87	3.24714	6626	3.24714	-12848.3	5.05	-6994.23	19.649	-9005		4.75995	4180.06	3.26758	2130	4.75995	-1086.89	4.26931	-300	28.6529	-605		295.885	2.92609e-06	295.885	-5.11449e-05	-19.2343	-0.31969
3.24714	7016.62	3.26758	6186	3.26758	-12768.3	5.1	-6996.17	20.197	-9005		4.78039	4192.19	3.28803	2207	4.78039	-1051.01	4.28975	-299.999	28.6529	-605		295.824	1.30346e-05	295.824	-5.0281e-05	-19.2306	-0.19214
3.26758	6496.64	3.28803	5701	3.28803	-12789.6	5.15	-6996.95	20.197	-9005		4.80083	4192.16	3.30847	2146	4.80083	-1132.99	4.31019	-298.923	28.7252	-605		295.763	2.22474e-05	295.763	-4.84059e-05	-19.227	-0.52982
3.28803	6033.01	3.30847	5238	3.30847	-12838.3	5.2	-6996.63	20.2477	-9005		4.82128	4179.72	3.32891	2098	4.82128	-1069.55	4.33064	-297.073	28.7252	-605		295.702	2.8782e-05	295.702	-4.64325e-05	-19.2233	1.71395
3.30847	5618.68	3.32891	4804	3.32891	-12901.1	5.25	-6997.22	20.2477	-9005		4.84172	4154.8	3.34936	2122	4.84172	-1125.63	4.35108	-296.471	28.7252	-605		295.641	3.19001e-05	295.641	-4.5008e-05	-19.2197	2.42108
3.32891	5247.48	3.34936	4581	3.34936	-12790.7	5.3	-6997.55	21.1564	-9005		4.86216	4117.55	3.3698	2104	4.86216	-1180.37	4.37152	-296.067	28.7252	-605		295.58	3.20143e-05	295.58	-4.41946e-05	-19.216	2.41911
3.34936	4914.04	3.3698	4291	3.3698	-12780.3	5.35	-6996.38	21.1564	-9005		4.88261	4068.33	3.39024	2086	4.88261	-1077.15	4.39197	-295.59	28.9166	-605		295.519	3.03061e-05	295.519	-4.33864e-05	-19.2124	2.86365
3.3698	4613.67	3.39024	4100	3.39024	-12700	5.4	-6994.1	21.2096	-9005		4.90305	4007.69	3.41069	2085	4.90305	-1128.51	4.41241	-295.02	28.9166	-605		295.458	2.81234e-05	295.458	-4.15858e-05	-19.2087	3.30892
3.39024	4342.35	3.41069	3909	3.41069	-12645.2	5.45	-6988.79	21.2096	-9005		4.92349	3936.35	3.43113	2093	4.92349	-1171.18	4.43285	-294.332	28.9895	-605		295.397	2.64336e-05	295.397	-3.78445e-05	-19.2051	-0.04678
3.41069	4096.59	3.43113	3665	3.43113	-12666	5.5	-6971.19	21.895	-9005		4.94394	3855.2	3.45157	1975	4.94394	-1119.03	4.4533	-293.491	28.9895	-605		295.336	2.55128e-05	295.336	-3.15316e-05	-19.2014	-3.67747
3.43113	3873.35	3.45157	3482	3.45157	-12645.7	5.55	-6668.69	21.895	-9005		4.96438	3765.23	3.47202	1990	4.96438	-1156.05	4.47374	-292.449	29.4028	-605		295.275	2.49433e-05	295.275	-2.24573e-05	-19.1978	-3.14121
3.45157	3670.03	3.47202	3248	3.47202	-12694	5.6	-6464.75	21.9501	-9005		4.98482	3667.51	3.49246	2083	4.98482	-1119.34	4.49418	-291.136	29.4028	-605		295.215	2.38842e-05	295.215	-1.11065e-05	-19.1942	0.52332
3.47202	3484.39	3.49246	3229	3.49246	-12543.1	5.65	-6962.91	21.9501	-9005		5.00527	3563.2	3.5129	1998	5.00527	-1034.03	4.51463	-289.449	29.477	-605		295.154	2.15245e-05	295.154	1.20278e-06	-19.1905	1.85038
3.49246	3314.44	3.5129	3088	3.5129	-12528.1	5.7	-6987.09	22.2555	-9005		5.02571	3453.49	3.53335	2028	5.02571	-1089.32	4.53507	-287.232	29.477	-605		295.093	1.75871e-05	295.093	1.2775e-05	-19.1869	0.79363
3.5129	3158.51	3.53335	2932	3.53335	-12540.7	5.75	-6993.47	22.2555	-9005		5.04615	3339.57	3.55379	2074	5.04615	-1236.4	4.55551	-284.239	30.3874	-605		295.032	1.26476e-05	295.032	2.24872e-05	-19.1832	0.80382
3.53335	3015.1	3.55379	2880	3.55379	-12460.6	5.8	-6996.08	22.3115	-9005		5.0666	3222.63	3.57423	1968	5.0666	-1204.46	4.57596	-280.062	30.3874	-605		294.971	7.93568e-06	294.971	3.02271e-05	-19.1796	1.80838
3.55379	2882.92	3.57423	2719	3.57423	-12499.5	5.85	-6997.39	22.3115	-9005		5.08704	3103.82	3.59468	1982	5.08704	-1170.65	4.5964	-273.993	30.4642	-605		294.91	4.52803e-06	294.91	3.62365e-05	-19.1759	2.51819
3.57423	2760.86	3.59468	2585	3.59468	-12520.5	5.9	-6998.14	22.4337	-9005		5.10748	2984.24	3.61512	1984	5.10748	-1119.06	4.61684	-264.729	30.4642	-605		294.849	2.43834e-06	294.849	4.02552e-05	-19.1723	1.88478
3.59468	2647.91	3.61512	2514	3.61512	-12486.8	5.95	-6998.6	22.4902	-9005		5.12793	2864.92	3.63556	1979	5.12793	-1111.75	4.63729	-249.847	30.4959	-605		294.788	4.23994e-07	294.788	4.17264e-05	-19.1686	1.40343
3.61512	2543.21	3.63556	2496	3.63556	-12407.6	6	-6999.38	22.9605	-9005		5.14837	2746.83	3.65601	1980	5.14837	-1136.66	4.65773	-224.731	30.4959	-605		294.727	-3.24417e-06	294.727	4.07546e-05	-19.165	-0.1264
3.63556	2446	3.65601	2428	3.65601	-12385.2	6.05	-7000	22.9605	-9005		5.16881	2630.82	3.67645	2050	5.16881	-1224.65	4.67817	-168.348	30.573	-605		294.666	-9.77209e-06	294.666	3.81772e-05	-19.1613	-1.48714
3.65601	2355.61	3.67645	2350	3.67645	-12379.1	6.1	-7000	23.0183	-9005		5.18925	2517.66	3.69689	2030	5.18925	-1151.49	4.69862	86.7183	30.573	-605		294.605	-1.94654e-05	294.605	3.42128e-05	-19.1577	-1.72972
3.67645	2271.43	3.69689	2213	3.69689	-12437.6	6.15	-7000	23.0183	-9005		5.2097	2408	3.71734	1927	5.2097	-1139.83	4.71906	1074.31	30.8524	-605		294.545	-3.19452e-05	294.545	2.74033e-05	-19.1541	-1.87137
3.69689	2192.95	3.71734	2229	3.71734	-12348.3	6.2	-7000	23.4152	-9005		5.23014	2302.4	3.73778	2007	5.23014	-1215.23	4.7395	2262	30.8524	-605		294.484	-4.62177e-05	294.484	1.56987e-05	-19.1504	-2.31168
3.71734	2119.69	3.73778	2156	3.73778	-12352.9	6.25	-7000	23.4742	-9005		5.25058	2201.3	3.75822	1931	5.25058	-1101.13	4.75995	1263.9	30.8524	-605		294.423	-6.04166e-05	294.423	-1.03417e-06	-19.1468	-1.19188
3.73778	2051.24	3.75822	2046	3.75822	-12398.9	6.3	-7000	23.5851	-9005		5.27103	2105.03	3.77867	1983	5.27103	-1136.86	4.78039	144.686	30.8524	-605		294.362	-7.20203e-05	294.362	-1.98123e-05	-19.1431	-0.3478
3.75822	1987.23	3.77867	1988	3.77867	-12397	6.35	-7000	23.6445	-9005		5.29147	2013.83	3.79911	2001	5.29147	-1111.66	4.80083	-159.532	30.9304	-605		294.301	-7.91104e-05	294.301	-3.61155e-05	-19.1395	-2.23976
3.77867	1927.33	3.79911	1941	3.79911	-12387.9	6.4	-7000	23.9215	-9005		5.31191	1927.85	3.81955	1987	5.31191	-1101.68	4.82128	-226.662	30.9304	-605		294.24	-8.18299e-05	294.24	-4.66558e-05	-19.1358	-4.2086
3.79911	1871.25	3.81955	1913	3.81955	-12363.4	6.45	-7000	23.9811	-9005		5.33236	1847.13	3.84	2007	5.33236	-1098.96	4.84172	-252.902	30.9304	-605		294.179	-8.24922e-05	294.179	-5.06418e-05	-19.1322	-3.76264
3.81955	1818.73	3.84	1856	3.84	-12371.2	6.5	-7000	23.9811	-9005		5.3528	1771.66	3.86044	2018	5.3528	-1189.49	4.86216	-266.879	30.9304	-605		294.118	-8.39381e-05	294.118	-4.88101e-05	-19.1285	-3.34855
3.84	1769.53	3.86044	1863	3.86044	-12318.1	6.55	-7000	23.9818	-9005		5.37324	1701.34	3.88088	1978	5.37324	-1102.17	4.88261	-275.403	31.9001	-605		294.057	-8.74828e-05	294.057	-4.19103e-05	-19.1249	-2.56756
3.86044	1723.45	3.88088	1750	3.88088	-12387.9	6.6	-7000	24.0416	-9005		5.39369	1636.03	3.90133	2025	5.39369	-1223.85	4.90305	-281.019	31.9001	-605		293.996	-9.21195e-05	293.996	-3.04264e-05	-19.1212	-0.05081
3.88088	1680.3	3.90133	1787	3.90133	-12310.6	6.65	-7000	24.0416	-9005		5.41413	1575.52	3.92177	2064	5.41413	-1136.35	4.92349	-284.915	31.981	-605		293.935	-9.53525e-05	293.935	-1.54529e-05	-19.1176	2.61592
3.90133	1639.92	3.92177	1698	3.92177	-12361.8	6.7	-7000	24.088	-9005		5.43457	1519.58	3.94221	2020	5.43457	-1093.41	4.94394	-287.728	31.981	-605		293.875	-9.47299e-05	293.875	7.01782e-07	-19.1139	1.98931
3.92177	1602.15	3.94221	1635	3.94221	-12389.5	6.75	-7000	24.1488	-9005		5.45502	1467.96	3.96266	2052	5.45502	-1105.78	4.96438	-289.823	32.1394	-605		293.814	-8.90345e-05	293.814	1.50687e-05	-19.1103	-0.65406
3.94221	1566.88	3.96266	1680	3.96266	-12311.6	6.8	-7000	24.3124	-9005		5.47546	1420.36	3.9831	2107	5.47546	-1175.19	4.98482	-291.425	32.2209	-605		293.753	-7.87316e-05	293.753	2.52258e-05	-19.1067	-2.36252
3.96266	1533.98	3.9831	1638	3.9831	-12323	6.85	-7000	24.3737	-9005		5.4959	1376.49	4.00354	2077	5.4959	-1128.32	5.00527	-292.677	32.4795	-605		293.692	-6.57038e-05	293.692	3.01087e-05	-19.103	-2.35903
3.9831	1503.35	4.00354	1569	4.00354	-12363.5	6.9	-7000	24.4764	-9005		5.51635	1336.07	4.02399	2149	5.51635	-1094.9	5.02571	-293.674	32.4795	-605		293.631	-5.24009e-05	293.631	2.99853e-05	-19.0994	-1.46739
4.00354	1474.91	4.02399	1552	4.02399	-12354.2	6.95	-6999.79	24.4764	-9005		5.53679	1298.79	4.04443	2121	5.53679	-1120.61	5.04615	-294.481	32.4795	-605		293.57	-4.07357e-05	293.57	2.59166e-05	-19.0957	-1.2221
4.02399	1448.58	4.04443	1547	4.04443	-12334.9	7	-6998.95	24.5382	-9005		5.55723	1264.36	4.06487	2243	5.55723	-1135.18	5.0666	-295.143	32.562	-605		293.509	-3.13774e-05	293.509	1.91519e-05	-19.0921	-0.99279
4.04443	1424.29	4.06487	1550	4.06487	-12309.6	7.05	-6998.61	24.5382	-9005		5.57768	1232.51	4.08532	2200	5.57768	-1140.33	5.08704	-295.692	32.562	-605		293.448	-2.397e-05	293.448	1.06637e-05	-19.0884	-2.03079
4.06487	1401.98	4.08532	1612	4.08532	-12227.3	7.1	-6998.08	24.5813	-9005		5.59812	1202.97	4.10576	2193	5.59812	-1219.8	5.10748	-296.154	32.562	-605		293.387	-1.80575e-05	293.387	9.40601e-07	-19.0848	-3.61519
4.08532	1381.61	4.10576	1415	4.10576	-12405.8	7.15	-6997.18	24.5813	-9005		5.61856	1175.51	4.1262	2314	5.61856	-1173.34	5.12793	-296.545	32.9177	-605		293.326	-1.37757e-05	293.326	-9.81957e-06	-19.0811	-3.64213
4.10576	1363.15	4.1262	1499	4.1262	-12305.2	7.2	-6995.44	24.6433	-9005		5.63901	1149.9	4.14665	2389	5.63901	-1102.73	5.14837	-297.373	32.9177	-605		293.265	-1.15431e-05	293.265	-2.11225e-05	-19.0775	-3.22717
4.1262	1346.55	4.14665	1445	4.14665	-12344.4	7.25	-6991.44	24.6433	-9005		5.65945	1125.93	4.16709	2386	5.65945	-1121.76	5.16881	-299.3	32.9177	-605		293.205	-1.1068e-05	293.205	-3.19528e-05	-19.0738	-2.86549
4.14665	1331.8	4.16709	1442	4.16709	-12334.5	7.3	-6978.56	24.905	-9005		5.67989	1103.41	4.18753	2480	5.67989	-1098.24	5.18925	-300	32.9177	-605		293.144	-1.08841e-05	293.144	-4.10571e-05	-19.0702	-4.03235
4.16709	1318.89	4.18753	1371	4.18753	-12394.4	7.35	-6777.28	24.9625	-9005		5.70034	1082.18	4.20798	2496	5.70034	-1124.01	5.2097	-300	33.0013	-605		293.083	-9.20924e-06	293.083	-4.73218e-05	-19.0666	-5.31263
4.18753	1307.8	4.20798	1457	4.20798	-12299.2	7.4	-6503.43	24.9625	-9005		5.72078	1062.09	4.22842	2450	5.72078	-1158.92	5.23014	-300	33.0013	-605		293.022	-5.443e-06	293.022	-5.00973e-05	-19.0629	-5.4393
4.20798	1298.54	4.22842	1499	4.22842	-12249.7	7.45	-6964.97	24.9679	-9005		5.74122	1043.01	4.24886	2473	5.74122	-1064.84	5.25058	-300	33.0013	-605		292.961	-7.28747e-07	292.961	-4.92589e-05	-19.0593	-4.53527
4.22842	1291.1	4.24886	1348	4.24886	-12395.1	7.5	-6988.91	25.0255	-9005		5.76167	1024.82	4.26931	2633	5.76167	-1142.65	5.27103	-300	33.0013	-605		292.9	3.10841e-06	292.9	-4.52219e-05	-19.0556	-2.17578
4.24886	1285.51	4.26931	1306	4.26931	-12433.4	7.55	-6994.51	25.0255	-9005		5.78211	1007.43	4.28975	2660	5.78211	-1142.26	5.29147	-300	33.4813	-605		292.839	5.14962e-06	292.839	-3.89529e-05	-19.052	0.93228
4.26931	1281.77	4.28975	1329	4.28975	-12408.5	7.6	-6996.73	25.2816	-9005		5.80255	990.746	4.31019	2774	5.80255	-1159.57	5.31191	-300	33.4813	-605		292.778	5.843e-06	292.778	-3.17695e-05	-19.0483	1.55817
4.28975	1279.91	4.31019	1350	4.31019	-12387.6	7.65	-6997.84	25.3455	-9005		5.823	974.703	4.33064	2823	5.823	-1176.53	5.33236	-300	33.5665	-605		292.717	6.05937e-06	292.717	-2.49502e-05	-19.0447	-1.06618
4.31019	1279.96	4.33064	1240	4.33064	-12499.6	7.7	-6998.47	25.3834	-9005		5.84344	959.237	4.35108	2883	5.84344	-1133.07	5.3528	-300	33.5665	-605		292.656	6.06185e-06	292.656	-1.94961e-05	-19.041	-3.74238
4.33064	1281.94	4.35108	1281	4.35108	-12462.5	7.75	-6998.86	25.4475	-9005		5.86388	944.297	4.37152	2946	5.86388	-1150.12	5.37324	-300	33.5808	-605		292.595	5.57085e-06	292.595	-1.61446e-05	-19.0374	-4.17576
4.35108	1285.89	4.37152	1267	4.37152	-12482.5	7.8	-6999.4	25.541	-9005		5.88433	929.839	4.39197	2975	5.88433	-1103.67	5.39369	-300	33.5808	-605		292.535	4.57029e-06	292.535	-1.52673e-05	-19.0337	-5.02647
4.37152	1291.85	4.39197	1242	4.39197	-12515.5	7.85	-7000	25.541	-9005		5.90477	915.828	4.41241	3059	5.90477	-1166.66	5.41413	-300	33.5808	-605		292.474	3.63589e-06	292.474	-1.64851e-05	-19.0301	-6.59546
4.39197	1299.85	4.41241	1275	4.41241	-12492.6	7.9	-7000	25.6055	-9005		5.92521	902.234	4.43285	3171	5.92521	-1121.06	5.43457	-300	33.5808	-605		292.413	3.36468e-06	292.413	-1.8492e-05	-19.0265	-7.05455
4.41241	1309.92	4.43285	1237	4.43285	-12542.8	7.95	-6999.86	25.6055	-9005		5.94566	889.033	4.4533	3169	5.94566	-1171.86	5.45502	-300	33.6662	-605		292.352	3.69917e-06	292.352	-1.95826e-05	-19.0228	-6.14912
4.43285	1322.12	4.4533	1278	4.4533	-12516.1	8	-6999.66	25.7535	-9005		5.9661	876.203	4.47374	3275	5.9661	-1149.03	5.47546	-300	33.6662	-605		292.291	3.98854e-06	292.291	-1.85502e-05	-19.0192	-5.49586
4.4533	1336.47	4.47374	1245	4.47374	-12565.6	8.05	-6999.55	25.7535	-9005		5.98654	863.729	4.49418	3333	5.98654	-1146.56	5.4959	-300	33.6662	-605		292.23	3.65557e-06	292.23	-1.51848e-05	-19.0155	-4.7787
4.47374	1353	4.49418	1307	4.49418	-12522.4	8.1	-6999.37	25.8185	-9005		6.00699	851.596	4.51463	3390	6.00699	-1180.42	5.51635	-300	33.6662	-605		292.169	2.69852e-06	292.169	-1.02164e-05	-19.0119	-2.9366
4.49418	1371.74	4.51463	1260	4.51463	-12590.3	8.15	-6999.05	25.8185	-9005		6.02743	839.794	4.53507	3610	6.02743	-1145.62	5.53679	-300	34.8732	-605		292.108	1.5818e-06	292.108	-5.14755e-06	-19.0082	-1.81946
4.51463	1392.69	4.53507	1194	4.53507	-12679.5	8.2	-6998.43	26.0084	-9005		6.04787	828.313	4.55551	3486	6.04787	-1138.14	5.55723	-300	34.8732	-605		292.047	7.32755e-07	292.047	-2.02228e-06	-19.0046	-0.57875
4.53507	1415.84	4.55551	1260	4.55551	-12638.8	8.25	-6996.92	26.0742	-9005		6.06832	817.144	4.57596	3691	6.06832	-1099.97	5.57768	-300	34.9621	-605		291.986	1.445e-07	291.986	-2.63962e-06	-19.0009	-1.09933
4.55551	1441.19	4.57596	1223	4.57596	-12703.3	8.3	-6991.38	26.4681	-9005		6.08876	806.282	4.5964	3650	6.08876	-1172.11	5.59812	-300	34.9621	-605		291.925	-5.46034e-07	291.925	-7.30707e-06	-18.9973	-2.80524
4.57596	1468.68	4.5964	1296	4.5964	-12659.9	8.35	-6878.57	26.4681	-9005		6.1092	795.719	4.61684	3781	6.1092	-1147.55	5.61856	-300	35.0943	-605		291.865	-1.47567e-06	291.865	-1.42799e-05	-18.9936	-6.13616
4.5964	1498.24	4.61684	1290	4.61684	-12697.4	8.4	-6899.03	26.5351	-9005		6.12965	785.452	4.63729	3729	6.12965	-1157.28	5.63901	-300	35.0943	-605		291.804	-1.93183e-06	291.804	-2.07551e-05	-18.99	-6.38253
4.61684	1529.76	4.63729	1387	4.63729	-12633.7	8.45	-6991.98	26.5351	-9005		6.15009	775.475	4.65773	3907	6.15009	-1132.3	5.65945	-300	35.1839	-605		291.743	-4.80284e-07	291.743	-2.46887e-05	-18.9864	-4.25784
4.63729	1563.1	4.65773	1408	4.65773	-12647.7	8.5	-6997.07	26.7706	-9005		6.17053	765.785	4.67817	4006	6.17053	-1142.61	5.67989	-300	35.1839	-605		291.682	3.83764e-06	291.682	-2.58507e-05	-18.9827	-3.572
4.65773	1598.06	4.67817	1430	4.67817	-12662	8.55	-6998.48	26.7706	-9005		6.19098	756.376	4.69862	4138	6.19098	-1160.2	5.70034	-300	35.5038	-605		291.621	1.01139e-05	291.621	-2.54928e-05	-18.9791	-3.20594
4.67817	1634.4	4.69862	1470	4.69862	-12659.4	8.6	-6999.08	26.8243	-9005		6.21142	747.245	4.71906	4022	6.21142	-1173.07	5.72078	-300	35.5038	-605		291.56	1.55583e-05	291.56	-2.53327e-05	-18.9754	-2.43337
4.69862	1671.81	4.71906	1518	4.71906	-12649.6	8.65	-6999.38	26.8243	-9005		6.23186	738.389	4.7395	4141	6.23186	-1105.22	5.74122	-300	35.5945	-605		291.499	1.74016e-05	291.499	-2.66054e-05	-18.9718	-0.25386
4.71906	1709.93	4.7395	1601	4.7395	-12605	8.7	-6999.55	26.8243	-9005		6.25231	729.804	4.75995	4222	6.25231	-1188.63	5.76167	-300	35.5945	-605		291.438	1.52417e-05	291.438	-2.92983e-05	-18.9681	0.88017
4.7395	1748.35	4.75995	1764	4.75995	-12480.2	8.75	-6999.67	26.8243	-9005		6.27275	721.485	4.78039	4270	6.27275	-1139.31	5.78211	-300	35.8155	-605		291.377	1.1634e-05	291.377	-3.17801e-05	-18.9645	-0.71569
4.75995	1786.56	4.78039	1843	4.78039	-12438.7	8.8	-6999.89	26.8383	-9005		6.29319	713.43	4.80083	4188	6.29319	-1101.26	5.80255	-300	35.8155	-605		291.316	1.02505e-05	291.316	-3.15033e-05	-18.9608	-2.23634
4.78039	1824.05	4.80083	1876	4.80083	-12441.8	8.85	-7000	26.8383	-9005		6.31364	705.634	4.82128	4239	6.31364	-1133.46	5.823	-300	35.8155	-605		291.255	1.32e-05	291.255	-2.68167e-05	-18.9572	-1.83969
4.80083	1860.2	4.82128	1974	4.82128	-12378	8.9	-7000	26.8922	-9005		6.33408	698.094	4.84172	4158	6.33408	-1137.92	5.84344	-300	35.8155	-605		291.195	1.97269e-05	291.195	-1.84397e-05	-18.9535	-0.63114
4.82128	1894.41	4.84172	2037	4.84172	-12346.7	8.95	-7000	26.8922	-9005		6.35452	690.805	4.86216	4066	6.35452	-1093.63	5.86388	-300	35.907	-605		291.134	2.70444e-05	291.134	-8.97236e-06	-18.9499	-0.82056
4.84172	1926.03	4.86216	2155	4.86216	-12257.1	9	-7000	26.8922	-9005		6.37497	683.764	4.88261	4120	6.37497	-1074.59	5.88433	-300	35.907	-605		291.073	3.22593e-05	291.073	-7.21392e-07	-18.9462	-0.88297
4.86216	1954.44	4.88261	2196	4.88261	-12240.7	9.05	-7000	26.8922	-9005		6.39541	676.967	4.90305	4008	6.39541	-1101.8	5.90477	-300	35.907	-605		291.012	3.3869e-05	291.012	6.02821e-06	-18.9426	-1.10254
4.88261	1979.03	4.90305	2157	4.90305	-12299.9	9.1	-7000	27.123	-9005		6.41585	670.41	4.92349	3894	6.41585	-1084.24	5.92521	-300	35.907	-605		290.951	3.21096e-05	290.951	1.26786e-05	-18.939	-1.57937
4.90305	1999.26	4.92349	2258	4.92349	-12214.3	9.15	-7000	27.123	-9005		6.4363	664.089	4.94394	3865	6.4363	-1098.92	5.94566	-300	36.3393	-605		290.89	2.83683e-05	290.89	2.05111e-05	-18.9353	-2.17776
4.92349	2014.69	4.94394	2310	4.94394	-12172.6	9.2	-7000	27.1917	-9005		6.45674	657.999	4.96438	3738	6.45674	-1131.83	5.9661	-300	36.3393	-605		290.829	2.42854e-05	290.829	2.92659e-05	-18.9317	-2.82556
4.94394	2024.98	4.96438	2260	4.96438	-12227.6	9.25	-7000	27.1917	-9005		6.47718	652.135	4.98482	3677	6.47718	-1103.96	5.98654	-300	36.4322	-605		290.768	2.11371e-05	290.768	3.71906e-05	-18.928	-0.90087
4.96438	2029.93	4.98482	2302	4.98482	-12185.1	9.3	-7000	27.3661	-9005		6.49763	646.495	5.00527	3658	6.49763	-1154.32	6.00699	-300	36.4322	-605		290.707	1.97853e-05	290.707	4.21731e-05	-18.9244	1.62234
4.98482	2029.47	5.00527	2354	5.00527	-12127.3	9.35	-7000	27.4354	-9005		6.51807	641.073	5.02571	3493	6.51807	-1137.9	6.02743	-300	36.7366	-605		290.646	2.09699e-05	290.646	4.29745e-05	-18.9207	2.87586
5.00527	2023.69	5.02571	2310	5.02571	-12160.5	9.4	-6999.99	27.6594	-9005		6.53851	635.866	5.04615	3232	6.53851	-1080.69	6.04787	-300	36.7366	-605		290.585	2.53686e-05	290.585	3.98335e-05	-18.9171	0.98782
5.02571	2012.84	5.04615	2394	5.04615	-12060.9	9.45	-6999.99	27.7115	-9005		6.55896	630.868	5.0666	3147	6.55896	-1058.7	6.06832	-300	36.7366	-605		290.524	3.30893e-05	290.524	3.41541e-05	-18.9134	-1.0546
5.04615	1997.28	5.0666	2457	5.0666	-11978.1	9.5	-6999.99	27.7115	-9005		6.5794	626.075	5.08704	3062	6.5794	-1141.9	6.08876	-300	36.7366	-605		290.464	4.29626e-05	290.464	2.74973e-05	-18.9098	-1.46631
5.0666	1977.49	5.08704	2397	5.08704	-12014.7	9.55	-6999.97	27.7295	-9005		6.59984	621.482	5.10748	2994	6.59984	-1149.31	6.1092	-300	36.8306	-605		290.403	5.24062e-05	290.403	2.06727e-05	-18.9061	-1.35786
5.08704	1954.03	5.10748	2357	5.10748	-12028.2	9.6	-6999.92	27.7818	-9005		6.62029	617.086	5.12793	2882	6.62029	-1105.91	6.12965	-300	36.8306	-605		290.342	5.82349e-05	290.342	1.37193e-05	-18.9025	-0.69348
5.10748	1927.55	5.12793	2294	5.12793	-12062.3	9.65	-6998.49	27.7818	-9005		6.64073	612.881	5.14837	2739	6.64073	-1106.71	6.15009	-300	36.8306	-605		290.281	5.80099e-05	290.281	6.62764e-06	-18.8989	-0.42844
5.12793	1898.68	5.14837	2240	5.14837	-12085.7	9.7	-6998.53	27.805	-9005		6.66117	608.863	5.16881	2535	6.66117	-1105.69	6.17053	-300	36.8306	-605		290.22	5.11105e-05	290.22	-2.21189e-07	-18.8952	-1.38425
5.14837	1868.09	5.16881	2074	5.16881	-12220.1	9.75	-6999.05	27.805	-9005		6.68162	605.027	5.18925	2495	6.68162	-1115.85	6.19098	-300	36.948	-605		290.159	3.89524e-05	290.159	-6.47991e-06	-18.8916	-2.11894
5.16881	1836.42	5.18925	2029	5.18925	-12232.9	9.8	-6998.74	27.8755	-9005		6.70206	601.369	5.2097	2397	6.70206	-1100.2	6.21142	-300	36.948	-605		290.098	2.43037e-05	290.098	-1.24218e-05	-18.8879	-1.13838
5.18925	1804.28	5.2097	1858	5.2097	-12371.8	9.85	-6998.11	27.8755	-9005		6.7225	597.883	5.23014	2216	6.7225	-1122.71	6.23186	-300	37.0426	-605		290.037	1.0082e-05	290.037	-1.868e-05	-18.8843	0.25649
5.2097	1772.21	5.23014	1753	5.23014	-12445.3	9.9	-6996.84	28.1455	-9005		6.74295	594.567	5.25058	2229	6.74295	-1116.39	6.25231	-300	37.0426	-605		289.976	-1.79581e-06	289.976	-2.53329e-05	-18.8806	0.22595
5.23014	1740.7	5.25058	1613	5.25058	-12554.8	9.95	-6993.63	28.2169	-9005		6.76339	591.414	5.27103	2097	6.76339	-1132.24	6.27275	-300	37.2492	-605		289.915	-1.09978e-05	289.915	-3.15356e-05	-18.877	-0.72938
5.25058	1710.17	5.27103	1533	5.27103	-12605.6	10	-6979.96	28.2377	-9005		6.78383	588.42	5.29147	2031	6.78383	-1131.25	6.29319	-300	37.3446	-605		289.854	-1.8553e-05	289.854	-3.61996e-05	-18.8733	-0.78118
5.27103	1680.95	5.29147	1440	5.29147	-12671	10.05	-6707.14	28.2377	-9005		6.80428	585.581	5.31191	1955	6.80428	-1104.41	6.31364	-300	38.1403	-605		289.794	-2.59567e-05	289.794	-3.87823e-05	-18.8697	0.06985
5.29147	1653.33	5.31191	1312	5.31191	-12773.1	10.1	-6853.39	28.3093	-9005		6.82472	582.892	5.33236	1877	6.82472	-1107.72	6.33408	-300	38.1403	-605		289.733	-3.40696e-05	289.733	-3.91623e-05	-18.866	0.40718
5.31191	1627.51	5.33236	1309	5.33236	-12752.3	10.15	-6986.86	28.3093	-9005		6.84516	580.349	5.3528	1711	6.84516	-1104.18	6.35452	-300	38.2291	-605		289.672	-4.24289e-05	289.672	-3.69872e-05	-18.8624	0.49273
5.33236	1603.63	5.3528	1278	5.3528	-12761.4	10.2	-6994.95	28.5734	-9005		6.86561	577.947	5.37324	1728	6.86561	-1100.77	6.37497	-300	38.2291	-605		289.611	-4.94581e-05	289.611	-3.17177e-05	-18.8588	0.21606
5.3528	1581.75	5.37324	1216	5.37324	-12803.5	10.25	-6997.34	28.5734	-9005		6.88605	575.681	5.39369	1541	6.88605	-1121.51	6.39541	-300	38.2382	-605		289.55	-5.35217e-05	289.55	-2.35866e-05	-18.8551	-1.15109
5.37324	1561.91	5.39369	1124	5.39369	-12877.7	10.3	-6998.36	28.6459	-9005		6.90649	573.548	5.41413	1568	6.90649	-1125.38	6.41585	-300	38.2382	-605		289.489	-5.40443e-05	289.489	-1.42465e-05	-18.8515	-3.96895
5.39369	1544.05	5.41413	1213	5.41413	-12772.7	10.35	-6998.89	28.6459	-9005		6.92694	571.542	5.43457	1555	6.92694	-1113.37	6.4363	-300	38.3273	-605		289.428	-5.169e-05	289.428	-6.09143e-06	-18.8478	-6.52954
5.41413	1528.1	5.43457	1136	5.43457	-12835.6	10.4	-6999.2	28.9455	-9005		6.94738	569.659	5.45502	1491	6.94738	-1081.49	6.45674	-300	38.3273	-605		289.367	-4.73861e-05	289.367	-8.73019e-07	-18.8442	-6.75987
5.43457	1513.92	5.45502	1178	5.45502	-12781	10.45	-6999.39	29.019	-9005		6.96782	567.896	5.47546	1374	6.96782	-1116.72	6.47718	-300	38.5216	-605		289.306	-4.12041e-05	289.306	9.41662e-07	-18.8405	-4.64296
5.45502	1501.34	5.47546	1217	5.47546	-12730.8	10.5	-6999.85	29.0852	-9005		6.98827	566.247	5.4959	1377	6.98827	-1102.07	6.49763	-300	38.5216	-605		289.245	-3.23977e-05	289.245	-3.07088e-07	-18.8369	-1.08062
5.47546	1490.15	5.4959	1202	5.4959	-12735.7	10.55	-7000	29.0852	-9005		7.00871	564.708	5.51635	1370	7.00871	-1088.54	6.51807	-300	38.5216	-605		289.185	-2.07148e-05	289.185	-4.03809e-06	-18.8332	1.04859
5.4959	1480.11	5.51635	1238	5.51635	-12690.6	10.6	-7000	29.1591	-9005		7.02915	563.276	5.53679	1307	7.02915	-1122.1	6.53851	-300	38.5216	-605		289.124	-7.62993e-06	289.124	-9.2845e-06	-18.8296	1.13654
5.51635	1470.95	5.53679	1306	5.53679	-12614	10.65	-7000	29.1591	-9005		7.0496	561.946	5.55723	1258	7.0496	-1102.77	6.55896	-300	38.6206	-605		289.063	3.90886e-06	289.063	-1.44559e-05	-18.8259	0.53325
5.53679	1462.39	5.55723	1267	5.55723	-12644.8	10.7	-7000	29.2738	-9005		7.07004	560.714	5.57768	1221	7.07004	-1104.54	6.5794	-300	38.6206	-605		289.002	1.11357e-05	289.002	-1.80087e-05	-18.8223	1.28885
5.55723	1454.12	5.57768	1407	5.57768	-12496.5	10.75	-7000	29.3482	-9005		7.09048	559.575	5.59812	1112	7.09048	-1078.4	6.59984	-300	38.6206	-605		288.941	1.30778e-05	288.941	-1.96324e-05	-18.8187	1.48291
5.57768	1445.85	5.59812	1405	5.59812	-12489.9	10.8	-6999.99	29.3627	-9005		7.11093	558.527	5.61856	1131	7.11093	-1101.35	6.62029	-300	38.6206	-605		288.88	1.08418e-05	288.88	-2.03763e-05	-18.815	1.30683
5.59812	1437.26	5.61856	1403	5.61856	-12482.7	10.85	-6999.99	29.3627	-9005		7.13137	557.565	5.63901	1176	7.13137	-1109.39	6.64073	-300	39.1011	-605		288.819	6.6067e-06	288.819	-2.11774e-05	-18.8114	2.86297
5.61856	1428.08	5.63901	1540	5.63901	-12335.7	10.9	-6999.98	29.4121	-9005		7.15181	556.684	5.65945	1133	7.15181	-1088.51	6.66117	-300	39.1011	-605		288.758	2.32229e-06	288.758	-2.14199e-05	-18.8077	3.47812
5.63901	1418.02	5.65945	1630	5.65945	-12234.5	10.95	-6999.97	29.4121	-9005		7.17226	555.883	5.67989	1134	7.17226	-1114.71	6.68162	-300	39.1011	-605		288.697	-1.01336e-06	288.697	-1.94759e-05	-18.8041	3.11852
5.65945	1406.86	5.67989	1609	5.67989	-12243	11	-6999.95	29.4374	-9005		7.1927	555.155	5.70034	1087	7.1927	-1159.98	6.70206	-300	39.1011	-605		288.636	-3.31306e-06	288.636	-1.48293e-05	-18.8004	2.82177
5.67989	1394.39	5.70034	1629	5.70034	-12209.1	11.05	-6999.91	29.4374	-9005		7.21314	554.499	5.72078	1032	7.21314	-1141.33	6.7225	-300	39.2017	-605		288.575	-4.90164e-06	288.575	-9.21821e-06	-18.7968	2.7471
5.70034	1380.45	5.72078	1643	5.72078	-12179.6	11.1	-6999.72	29.4868	-9005		7.23359	553.91	5.74122	1107	7.23359	-1137.74	6.74295	-300	39.2017	-605		288.514	-5.98383e-06	288.514	-5.20009e-06	-18.7931	2.82819
5.72078	1364.93	5.74122	1632	5.74122	-12173.4	11.15	-6996.02	29.4868	-9005		7.25403	553.385	5.76167	1011	7.25403	-1165.21	6.76339	-300	39.2017	-605		288.454	-6.40269e-06	288.454	-3.6432e-06	-18.7895	3.11385
5.74122	1347.79	5.76167	1563	5.76167	-12223.6	11.2	-6997.03	29.6868	-9005		7.27447	552.921	5.78211	994	7.27447	-1135.75	6.78383	-300	39.2017	-605		288.393	-5.76361e-06	288.393	-3.0259e-06	-18.7858	3.81891
5.76167	1329	5.78211	1582	5.78211	-12184.3	11.25	-6999.75	29.6868	-9005		7.29492	552.513	5.80255	960	7.29492	-1124.34	6.80428	-300	39.8715	-605		288.332	-3.70475e-06	288.332	-1.32671e-06	-18.7822	5.47607
5.78211	1308.62	5.80255	1488	5.80255	-12256.4	11.3	-6999.91	29.7623	-9005		7.31536	552.16	5.823	927	7.31536	-1151.99	6.82472	-300	39.8715	-605		288.271	-5.45159e-08	288.271	1.68787e-06	-18.7786	6.66024
5.80255	1286.74	5.823	1411	5.823	-12310.1	11.35	-6999.96	29.7623	-9005		7.3358	551.856	5.84344	955	7.3358	-1137.68	6.84516	-300	39.9743	-605		288.21	5.11025e-06	288.21	4.23939e-06	-18.7749	5.57625
5.823	1263.49	5.84344	1378	5.84344	-12318.7	11.4	-6999.97	29.8234	-9005		7.35624	551.6	5.86388	923	7.35624	-1158.43	6.86561	-300	39.9743	-605		288.149	1.13308e-05	288.149	4.31525e-06	-18.7713	2.77546
5.84344	1239.03	5.86388	1311	5.86388	-12360.2	11.45	-6999.98	29.8234	-9005		7.37669	551.388	5.88433	955	7.37669	-1130.22	6.88605	-300	40.2389	-605		288.088	1.76177e-05	288.088	1.2942e-06	-18.7676	0.6279
5.86388	1213.55	5.88433	1170	5.88433	-12474.9	11.5	-6999.99	29.8992	-9005		7.39713	551.217	5.90477	878	7.39713	-1131.05	6.90649	-300	40.2389	-605		288.027	2.25882e-05	288.027	-4.08819e-06	-18.764	-1.12061
5.88433	1187.25	5.90477	1164	5.90477	-12454	11.55	-6999.99	29.8992	-9005		7.41757	551.085	5.92521	910	7.41757	-1134.91	6.92694	-300	40.2389	-605		287.966	2.4948e-05	287.966	-1.078e-05	-18.7603	-0.39439
5.90477	1160.35	5.92521	1183	5.92521	-12407.7	11.6	-7000	29.9108	-9005		7.43802	550.988	5.94566	846	7.43802	-1136.82	6.94738	-300	40.2389	-605		287.905	2.39517e-05	287.905	-1.79063e-05	-18.7567	1.04276
5.92521	1133.05	5.94566	1091	5.94566	-12472.2	11.65	-7000	29.9108	-9005		7.45846	550.923	5.9661	856	7.45846	-1133.75	6.96782	-300	40.3427	-605		287.844	1.95329e-05	287.844	-2.4331e-05	-18.753	1.45702
5.94566	1105.57	5.9661	1204	5.9661	-12331.7	11.7	-7000	29.9869	-9005		7.4789	550.888	5.98654	846	7.4789	-1106.72	6.98827	-300	40.3427	-605		287.784	1.22663e-05	287.784	-2.83451e-05	-18.7494	1.46761
5.9661	1078.1	5.98654	1094	5.98654	-12414.5	11.75	-6999.96	29.9869	-9005		7.49935	550.881	6.00699	800	7.49935	-1091.71	7.00871	-300	40.3427	-605		287.723	3.37795e-06	287.723	-2.84e-05	-18.7457	2.78448
5.98654	1050.83	6.00699	1104	6.00699	-12377.6	11.8	-6999.9	30.4976	-9005		7.51979	550.898	6.02743	823	7.51979	-1155.73	7.02915	-300	40.3427	-605		287.662	-5.43545e-06	287.662	-2.43696e-05	-18.7421	4.74647
6.00699	1023.92	6.02743	1016	6.02743	-12439.1	11.85	-6999.87	30.4976	-9005		7.54023	550.938	6.04787	819	7.54023	-1154.77	7.0496	-300	40.4346	-605		287.601	-1.26905e-05	287.601	-1.79569e-05	-18.7384	4.36833
6.02743	997.51	6.04787	971	6.04787	-12458.4	11.9	-6999.81	30.5752	-9005		7.56068	550.997	6.06832	846	7.56068	-1117.82	7.07004	-300	40.539	-605		287.54	-1.78615e-05	287.54	-1.16251e-05	-18.7348	0.86989
6.04787	971.739	6.06832	1002	6.06832	-12402.3	11.95	-6999.72	30.5752	-9005		7.58112	551.073	6.08876	763	7.58112	-1144.9	7.09048	-300	40.7138	-605		287.479	-2.12608e-05	287.479	-6.96754e-06	-18.7312	-2.57356
6.06832	946.71	6.08876	917	6.08876	-12463.1	12	-6999.55	30.5833	-9005		7.60156	551.165	6.1092	777	7.60156	-1152.99	7.11093	-300	40.7138	-605		287.418	-2.29839e-05	287.418	-4.00933e-06	-18.7275	-2.50706
6.08876	922.513	6.1092	857	6.1092	-12499.9	12.05	-6999.13	30.6611	-9005		7.62201	551.27	6.12965	757	7.62201	-1109.1	7.13137	-300	40.8189	-605		287.357	-2.2161e-05	287.357	-1.94006e-06	-18.7239	-1.27219
6.1092	899.219	6.12965	876	6.12965	-12458.5	12.1	-6997.63	30.7162	-9005		7.64245	551.386	6.15009	772	7.64245	-1151.21	7.15181	-300	40.8189	-605		287.296	-1.76243e-05	287.296	-3.1655e-07	-18.7202	1.21492
6.12965	876.883	6.15009	901	6.15009	-12412.2	12.15	-6968.51	30.7162	-9005		7.66289	551.511	6.17053	752	7.66289	-1147.34	7.17226	-300	41.5418	-605		287.235	-9.41897e-06	287.235	5.78926e-07	-18.7166	2.07389
6.15009	855.548	6.17053	832	6.17053	-12460.9	12.2	-6963.16	30.7162	-9005		7.68334	551.642	6.19098	725	7.68334	-1113.47	7.1927	-300	41.5418	-605		287.174	5.27528e-07	287.174	4.61412e-07	-18.7129	0.56444
6.17053	835.24	6.19098	820	6.19098	-12453.6	12.25	-6996.78	30.7944	-9005		7.70378	551.779	6.21142	703	7.70378	-1134.61	7.21314	-300	41.6245	-605		287.114	9.34046e-06	287.114	-1.86277e-07	-18.7093	-1.79344
6.19098	815.978	6.21142	843	6.21142	-12412.4	12.3	-6999.02	30.7944	-9005		7.72422	551.919	6.23186	762	7.72422	-1199.75	7.23359	-300	41.6245	-605		287.053	1.47624e-05	287.053	-3.43461e-07	-18.7056	-2.33428
6.21142	797.769	6.23186	802	6.23186	-12436.2	12.35	-6999.51	30.7944	-9005		7.74467	552.061	6.25231	670	7.74467	-1135.89	7.25403	-300	41.6493	-605		286.992	1.59758e-05	286.992	6.01832e-07	-18.702	-1.25603
6.23186	780.613	6.25231	793	6.25231	-12429.1	12.4	-6999.71	31.0275	-9005		7.76511	552.203	6.27275	711	7.76511	-1145.03	7.27447	-300	41.6493	-605		286.931	1.34239e-05	286.931	2.21512e-06	-18.6983	-0.69644
6.25231	764.502	6.27275	793	6.27275	-12414.1	12.45	-6999.8	31.1065	-9005		7.78555	552.342	6.29319	741	7.78555	-1157.17	7.29492	-300	41.7322	-605		286.87	8.30667e-06	286.87	3.58456e-06	-18.6947	1.17789
6.27275	749.425	6.29319	769	6.29319	-12424	12.5	-6999.86	31.1118	-9005		7.806	552.479	6.31364	701	7.806	-1165.31	7.31536	-300	41.7322	-605		286.809	2.20998e-06	286.809	4.47374e-06	-18.6911	2.87492
6.29319	735.366	6.31364	737	6.31364	-12442.9	12.55	-6999.9	31.1118	-9005		7.82644	552.611	6.33408	689	7.82644	-1135.44	7.3358	-300	41.897	-605		286.748	-3.25964e-06	286.748	5.45844e-06	-18.6874	4.57411
6.31364	722.304	6.33408	696	6.33408	-12471.9	12.6	-6999.95	31.1911	-9005		7.84688	552.738	6.35452	726	7.84688	-1153.57	7.35624	-300	41.897	-605		286.687	-6.99761e-06	286.687	6.92371e-06	-18.6838	3.02315
6.33408	710.218	6.35452	731	6.35452	-12425.7	12.65	-7000	31.1911	-9005		7.86733	552.857	6.37497	738	7.86733	-1145.68	7.37669	-300	41.897	-605		286.626	-8.90014e-06	286.626	8.27777e-06	-18.6801	1.29516
6.35452	699.085	6.37497	705	6.37497	-12441.5	12.7	-6999.99	31.4195	-9005		7.88777	552.967	6.39541	704	7.88777	-1169.79	7.39713	-300	41.897	-605		286.565	-1.00153e-05	286.565	8.57986e-06	-18.6765	1.37989
6.37497	688.879	6.39541	668	6.39541	-12469.2	12.75	-6999.98	31.4195	-9005		7.90821	553.068	6.41585	715	7.90821	-1130.9	7.41757	-300	41.897	-605		286.504	-1.21046e-05	286.504	7.95515e-06	-18.6728	2.76099
6.39541	679.575	6.41585	691	6.41585	-12437.8	12.8	-6999.79	31.4996	-9005		7.92866	553.158	6.4363	694	7.92866	-1165.99	7.43802	-300	41.897	-605		286.444	-1.65773e-05	286.444	8.00326e-06	-18.6692	3.50545
6.41585	671.149	6.4363	727	6.4363	-12394.2	12.85	-6999.94	31.4996	-9005		7.9491	553.236	6.45674	655	7.9491	-1141.06	7.45846	-300	42.0055	-605		286.383	-2.32744e-05	286.383	1.04975e-05	-18.6655	2.75595
6.4363	663.574	6.45674	656	6.45674	-12458.5	12.9	-6999.99	31.7613	-9005		7.96954	553.302	6.47718	677	7.96954	-1120.13	7.4789	-300	42.0055	-605		286.322	-3.01609e-05	286.322	1.5717e-05	-18.6619	2.55553
6.45674	656.828	6.47718	645	6.47718	-12463.4	12.95	-7000	31.7613	-9005		7.98999	553.353	6.49763	621	7.98999	-1151.18	7.49935	-300	42.0055	-605		286.261	-3.46446e-05	286.261	2.22058e-05	-18.6582	0.98645
6.47718	650.733	6.49763	656	6.49763	-12446.5	13	-7000	31.8073	-9005		8.01043	553.391	6.51807	632	8.01043	-1117.22	7.51979	-300	42.0055	-605		286.2	-3.57144e-05	286.2	2.8109e-05	-18.6546	1.37943
6.49763	644.884	6.51807	640	6.51807	-12456.8	13.05	-7000	31.8073	-9005		8.03087	553.413	6.53851	684	8.03087	-1120.24	7.54023	-300	42.0055	-605		286.139	-3.49367e-05	286.139	3.25467e-05	-18.651	2.61029
6.51807	639.127	6.53851	644	6.53851	-12447.1	13.1	-7000	31.8423	-9005		8.05132	553.419	6.55896	701	8.05132	-1119.25	7.56068	-300	42.0055	-605		286.078	-3.52537e-05	286.078	3.5636e-05	-18.6473	1.69167
6.53851	633.418	6.55896	695	6.55896	-12390.5	13.15	-7000	31.8423	-9005		8.07176	553.408	6.5794	613	8.07176	-1154.24	7.58112	-300	42.0864	-605		286.017	-3.87548e-05	286.017	3.73384e-05	-18.6437	0.63341
6.55896	627.836	6.5794	663	6.5794	-12417.1	13.2	-7000	31.8884	-9005		8.0922	553.38	6.59984	601	8.0922	-1108.21	7.60156	-300	42.1954	-605		285.956	-4.55448e-05	285.956	3.64956e-05	-18.64	1.77234
6.5794	622.456	6.59984	675	6.59984	-12400	13.25	-7000	31.8884	-9005		8.11265	553.334	6.62029	640	8.11265	-1085.16	7.62201	-300	42.7061	-605		285.895	-5.44334e-05	285.895	3.11728e-05	-18.6364	1.54307
6.59984	617.357	6.62029	648	6.62029	-12422.3	13.3	-7000	32.0635	-9005		8.13309	553.269	6.64073	635	8.13309	-1121.1	7.64245	-300	42.7061	-605		285.834	-6.42686e-05	285.834	2.02072e-05	-18.6327	-0.26397
6.62029	612.619	6.64073	662	6.64073	-12404	13.35	-7000	32.0635	-9005		8.15353	553.186	6.66117	632	8.15353	-1120.01	7.66289	-300	42.7061	-605		285.774	-7.45089e-05	285.774	4.72267e-06	-18.6291	-2.08391
6.64073	608.323	6.66117	673	6.66117	-12389.2	13.4	-7000	32.1453	-9005		8.17398	553.084	6.68162	618	8.17398	-1119.91	7.68334	-300	42.7061	-605		285.713	-8.48496e-05	285.713	-1.17878e-05	-18.6254	-3.15573
6.66117	604.55	6.68162	681	6.68162	-12378	13.45	-7000	32.1453	-9005		8.19442	552.961	6.70206	630	8.19442	-1115.79	7.70378	-299.904	42.8169	-605		285.652	-9.46104e-05	285.652	-2.51355e-05	-18.6218	-2.58113
6.68162	601.383	6.70206	645	6.70206	-12411.5	13.5	-7000	32.2725	-9005		8.21486	552.819	6.7225	604	8.21486	-1119.65	7.72422	-299.725	42.8169	-605		285.591	-0.000102443	285.591	-3.26584e-05	-18.6181	-2.16055
6.70206	598.906	6.7225	630	6.7225	-12424.8	13.55	-7000	32.2725	-9005		8.23531	552.657	6.74295	607	8.23531	-1143.48	7.74467	-299.631	42.8169	-605		285.53	-0.000106529	285.53	-3.42492e-05	-18.6145	-3.52577
6.7225	597.202	6.74295	639	6.74295	-12415	13.6	-7000	32.3549	-9005		8.25575	552.474	6.76339	588	8.25575	-1111.3	7.76511	-299.588	42.8169	-605		285.469	-0.000105293	285.469	-3.15882e-05	-18.6109	-4.81076
6.74295	596.357	6.76339	604	6.76339	-12450.1	13.65	-7000	32.3549	-9005		8.27619	552.271	6.78383	586	8.27619	-1109.1	7.78555	-299.538	42.8925	-605		285.408	-9.83736e-05	285.408	-2.66515e-05	-18.6072	-6.01178
6.76339	596.457	6.78383	648	6.78383	-12407.2	13.7	-7000	32.5254	-9005		8.29664	552.046	6.80428	610	8.29664	-1144.87	7.806	-299.479	42.8925	-605		285.347	-8.70781e-05	285.347	-2.09289e-05	-18.6036	-5.24397
6.78383	597.586	6.80428	628	6.80428	-12429.5	13.75	-6999.99	32.5254	-9005		8.31708	551.801	6.82472	604	8.31708	-1114.63	7.82644	-299.408	43.0039	-605		285.286	-7.36995e-05	285.286	-1.55825e-05	-18.5999	-1.65677
6.80428	599.831	6.82472	620	6.82472	-12440.9	13.8	-6999.99	32.5704	-9005		8.33752	551.535	6.84516	605	8.33752	-1132.36	7.84688	-299.321	43.0039	-605		285.225	-6.0129e-05	285.225	-1.16221e-05	-18.5963	0.53348
6.82472	603.279	6.84516	622	6.84516	-12443.6	13.85	-6999.98	32.5704	-9005		8.35797	551.248	6.86561	606	8.35797	-1106.08	7.86733	-299.214	44.0277	-605		285.164	-4.7023e-05	285.164	-9.49788e-06	-18.5926	-0.25497
6.84516	608.013	6.86561	609	6.86561	-12462.7	13.9	-6999.95	32.5704	-9005		8.37841	550.94	6.88605	583	8.37841	-1143.77	7.88777	-299.079	44.0277	-605		285.104	-3.4188e-05	285.104	-8.67679e-06	-18.589	-1.84626
6.86561	614.051	6.88605	614	6.88605	-12464.6	13.95	-6999.27	32.5704	-9005		8.39885	550.611	6.90649	577	8.39885	-1073.44	7.90821	-298.907	44.0277	-605		285.043	-2.14999e-05	285.043	-8.06318e-06	-18.5853	-0.52976
6.88605	620.962	6.90649	652	6.90649	-12434.2	14	-6999.25	32.6084	-9005		8.4193	550.261	6.92694	587	8.4193	-1118.09	7.92866	-298.681	44.0277	-605		284.982	-9.2568e-06	284.982	-7.05176e-06	-18.5817	0.66327
6.90649	628.588	6.92694	619	6.92694	-12475.3	14.05	-6999.93	32.6084	-9005		8.43974	549.891	6.94738	617	8.43974	-1117.72	7.9491	-298.377	44.1423	-605		284.921	2.16915e-06	284.921	-5.9834e-06	-18.578	-0.03858
6.92694	636.703	6.94738	612	6.94738	-12490.9	14.1	-6999.97	32.6512	-9005		8.46018	549.499	6.96782	580	8.46018	-1146.33	7.96954	-297.955	44.1423	-605		284.86	1.25691e-05	284.86	-5.30697e-06	-18.5744	-0.2773
6.94738	645.281	6.96782	620	6.96782	-12491.9	14.15	-6999.98	32.6536	-9005		8.48063	549.088	6.98827	593	8.48063	-1074.92	7.98999	-297.346	44.1423	-605		284.799	2.15546e-05	284.799	-4.39202e-06	-18.5707	-0.54755
6.96782	654.304	6.98827	590	6.98827	-12531.4	14.2	-6999.98	32.6536	-9005		8.50107	548.655	7.00871	605	8.50107	-1109.48	8.01043	-296.422	44.1423	-605		284.738	2.82117e-05	284.738	-1.63662e-06	-18.5671	-0.73908
6.98827	663.753	7.00871	623	7.00871	-12508.2	14.25	-6999.98	32.6536	-9005		8.52151	548.203	7.02915	570	8.52151	-1105.03	8.03087	-294.937	44.7277	-605		284.677	3.15349e-05	284.677	3.87173e-06	-18.5635	-1.31706
7.00871	673.605	7.02915	587	7.02915	-12554.5	14.3	-6999.97	32.6536	-9005		8.54196	547.731	7.0496	588	8.54196	-1128.56	8.05132	-292.373	44.7277	-605		284.616	3.14e-05	284.616	1.0885e-05	-18.5598	-2.99669
7.02915	683.835	7.0496	638	7.0496	-12514	14.35	-6999.94	32.7346	-9005		8.5624	547.238	7.07004	585	8.5624	-1128.07	8.07176	-286.491	44.7277	-605		284.555	2.89449e-05	284.555	1.65173e-05	-18.5562	-4.35838
7.0496	694.412	7.07004	584	7.07004	-12578.9	14.4	-6999.85	33.026	-9005		8.58284	546.727	7.09048	610	8.58284	-1108.55	8.0922	-260.446	44.7277	-605		284.494	2.5749e-05	284.494	1.83616e-05	-18.5525	-3.60184
7.07004	705.303	7.09048	646	7.09048	-12528.1	14.45	-6999.67	33.026	-9005		8.60329	546.196	7.11093	586	8.60329	-1135.02	8.11265	-163.901	44.8443	-605		284.434	2.26063e-05	284.434	1.59998e-05	-18.5489	-2.43993
7.09048	716.472	7.11093	640	7.11093	-12545.5	14.5	-6996.61	33.1104	-9005		8.62373	545.646	7.13137	577	8.62373	-1170.47	8.13309	-52.0583	44.8443	-605		284.373	1.92204e-05	284.373	1.06139e-05	-18.5452	-2.17436
7.11093	727.874	7.13137	680	7.13137	-12517.1	14.55	-6996.27	33.1104	-9005		8.64417	545.078	7.15181	597	8.64417	-1120.91	8.15353	-117.505	44.8443	-605		284.312	1.50767e-05	284.312	3.76355e-06	-18.5416	-2.86245
7.13137	739.462	7.15181	685	7.15181	-12523.8	14.6	-6999.34	33.3179	-9005		8.66462	544.491	7.17226	570	8.66462	-1130.32	8.17398	-233.668	44.8443	-605		284.251	1.03852e-05	284.251	-3.00966e-06	-18.5379	-2.62263
7.15181	751.185	7.17226	656	7.17226	-12564.6	14.65	-6999.39	33.3179	-9005		8.68506	543.886	7.1927	524	8.68506	-1114.71	8.19442	-280.49	45.0625	-605		284.19	6.02491e-06	284.19	-7.8615e-06	-18.5343	0.60938
7.17226	762.982	7.1927	692	7.1927	-12540.4	14.7	-6998.77	33.4031	-9005		8.7055	543.263	7.21314	542	8.7055	-1161.09	8.21486	-291.077	45.0625	-605		284.129	2.72991e-06	284.129	-9.0252e-06	-18.5306	1.44375
7.1927	774.79	7.21314	717	7.21314	-12527.2	14.75	-6991.11	33.4031	-9005		8.72595	542.623	7.23359	545	8.72595	-1131.45	8.23531	-294.461	45.0625	-605		284.068	5.854e-07	284.068	-6.12073e-06	-18.527	-0.58774
7.21314	786.541	7.23359	739	7.23359	-12516.8	14.8	-6965.55	33.7645	-9005		8.74639	541.966	7.25403	517	8.74639	-1103.79	8.25575	-296.173	45.0625	-605		284.007	-7.28807e-07	284.007	-8.30465e-07	-18.5234	-1.97992
7.23359	798.159	7.25403	702	7.25403	-12565.2	14.85	-6992.03	33.7645	-9005		8.76683	541.293	7.27447	546	8.76683	-1123.12	8.27619	-297.192	45.1801	-605		283.946	-1.54376e-06	283.946	4.14955e-06	-18.5197	-3.45534
7.25403	809.567	7.27447	709	7.27447	-12569.3	14.9	-6998.91	33.851	-9005		8.78728	540.602	7.29492	557	8.78728	-1136.43	8.29664	-297.853	45.1801	-605		283.885	-2.2747e-06	283.885	6.85986e-06	-18.5161	-4.74001
7.27447	820.682	7.29492	734	7.29492	-12555.1	14.95	-6999.52	33.851	-9005		8.80772	539.896	7.31536	529	8.80772	-1145.72	8.31708	-298.305	45.1801	-605		283.824	-3.56014e-06	283.824	6.65685e-06	-18.5124	-4.36259
7.29492	831.417	7.31536	748	7.31536	-12551.3	15	-6999.73	33.9297	-9005		8.82816	539.175	7.3358	543	8.82816	-1165	8.33752	-298.628	45.1801	-605		283.764	-5.96359e-06	283.764	3.62311e-06	-18.5088	-1.55121
7.31536	841.686	7.3358	792	7.3358	-12517	15.05	-6999.83	34.0076	-9005		8.84861	538.438	7.35624	522	8.84861	-1088.27	8.35797	-298.867	0.18573	-600		283.703	-9.41871e-06	283.703	-1.74109e-06	-18.5051	1.22802
7.3358	851.4	7.35624	847	7.35624	-12471.1	15.1	-6999.88	34.0165	-9000		8.86905	537.686	7.37669	550	8.86905	-1153.51	8.37841	-299.049	0.18573	-600		283.642	-1.30197e-05	283.642	-8.12504e-06	-18.5015	1.9858
7.35624	860.472	7.37669	848	7.37669	-12478.5	15.15	-6999.87	34.0947	-9000		8.88949	536.92	7.39713	549	8.88949	-1113.75	8.39885	-299.19	0.18573	-600		283.581	-1.55467e-05	283.581	-1.32859e-05	-18.4978	1.32659
7.37669	868.819	7.39713	876	7.39713	-12458	15.2	-6999.87	34.1285	-9000		8.90994	536.14	7.41757	545	8.90994	-1126.97	8.4193	-299.302	0.18573	-600		283.52	-1.62728e-05	283.52	-1.5047e-05	-18.4942	-0.03735
7.39713	876.359	7.41757	858	7.41757	-12482.7	15.25	-6999.9	34.1285	-9000		8.93038	535.346	7.43802	543	8.93038	-1140.17	8.43974	-299.392	0.18573	-600		283.459	-1.53928e-05	283.459	-1.26807e-05	-18.4905	-2.73547
7.41757	883.02	7.43802	876	7.43802	-12470.4	15.3	-6999.87	34.2159	-9000		8.95082	534.538	7.45846	546	8.95082	-1172.37	8.46018	-299.466	0.18573	-600		283.398	-1.38603e-05	283.398	-7.25597e-06	-18.4869	-3.69786
7.43802	888.734	7.45846	899	7.45846	-12452.1	15.35	-6999.8	34.2159	-9000		8.97127	533.718	7.4789	573	8.97127	-1146.55	8.48063	-299.527	0.18573	-600		283.337	-1.28234e-05	283.337	-5.99375e-07	-18.4833	-2.53982
7.45846	893.447	7.4789	860	7.4789	-12494.7	15.4	-6999.68	34.2921	-9000		8.99171	532.885	7.49935	588	8.99171	-1123.71	8.50107	-299.579	0.18573	-600		283.276	-1.29396e-05	283.276	6.11268e-06	-18.4796	0.27234
7.4789	897.112	7.49935	877	7.49935	-12480.3	15.45	-6999.36	34.2921	-9000		9.01215	532.04	7.51979	524	9.01215	-1147.87	8.52151	-299.622	0.18573	-600		283.215	-1.39154e-05	283.215	1.29084e-05	-18.476	2.03063
7.49935	899.697	7.51979	928	7.51979	-12430.8	15.5	-6998.06	34.2921	-9000		9.0326	531.183	7.54023	525	9.0326	-1154.01	8.54196	-299.701	0.18573	-600		283.154	-1.46622e-05	283.154	2.0364e-05	-18.4723	-0.01082
7.51979	901.182	7.54023	901	7.54023	-12458.2	15.55	-6972.87	34.3799	-9000		9.05304	530.314	7.56068	562	9.05304	-1135.14	8.5624	-299.88	0.18573	-600		283.094	-1.41422e-05	283.094	2.8425e-05	-18.4687	1.4169
7.54023	901.561	7.56068	919	7.56068	-12439.5	15.6	-6978.55	34.3799	-9000		9.07348	529.434	7.58112	535	9.07348	-1152.26	8.58284	-299.985	0.18573	-600		283.033	-1.23503e-05	283.033	3.58807e-05	-18.465	3.88992
7.56068	900.842	7.58112	974	7.58112	-12382.7	15.65	-6997.8	34.3799	-9000		9.09393	528.544	7.60156	527	9.09393	-1146.37	8.60329	-300	0.18573	-600		282.972	-1.06112e-05	282.972	4.11434e-05	-18.4614	1.79912
7.58112	899.048	7.60156	978	7.60156	-12375.8	15.7	-6999.36	34.4121	-9000		9.11437	527.643	7.62201	571	9.11437	-1158.47	8.62373	-300	0.18573	-600		282.911	-1.08609e-05	282.911	4.36525e-05	-18.4577	0.08064
7.60156	896.211	7.62201	985	7.62201	-12365	15.75	-6999.68	34.4121	-9000		9.13481	526.732	7.64245	529	9.13481	-1150.56	8.64417	-300	0.18573	-600		282.85	-1.4387e-05	282.85	4.44012e-05	-18.4541	2.26317
7.62201	892.379	7.64245	955	7.64245	-12390.2	15.8	-6999.81	34.4891	-9000		9.15526	525.811	7.66289	533	9.15526	-1147.64	8.66462	-300	0.18573	-600		282.789	-2.09182e-05	282.789	4.49439e-05	-18.4504	1.38926
7.64245	887.609	7.66289	994	7.66289	-12345.6	15.85	-6999.87	34.4891	-9000		9.1757	524.881	7.68334	567	9.1757	-1169.71	8.68506	-300	0.18573	-600		282.728	-2.87153e-05	282.728	4.59793e-05	-18.4468	-1.39562
7.66289	881.966	7.68334	1011	7.68334	-12322.2	15.9	-6999.91	34.5003	-9000		9.19614	523.943	7.70378	546	9.19614	-1134.77	8.7055	-300	0.18573	-600		282.667	-3.56262e-05	282.667	4.70536e-05	-18.4432	-1.37639
7.68334	875.523	7.70378	1054	7.70378	-12272	15.95	-6999.93	34.5003	-9000		9.21659	522.995	7.72422	481	9.21659	-1137.82	8.72595	-300	0.18573	-600		282.606	-4.0327e-05	282.606	4.74708e-05	-18.4395	-3.348
7.70378	868.358	7.72422	1041	7.72422	-12277.2	16	-6999.97	34.5775	-9000		9.23703	522.04	7.74467	545	9.23703	-1143.87	8.74639	-300	0.18573	-600		282.545	-4.27761e-05	282.545	4.70901e-05	-18.4359	-5.09076
7.72422	860.554	7.74467	1014	7.74467	-12295.8	16.05	-7000	34.5775	-9000		9.25747	521.077	7.76511	536	9.25747	-1169.9	8.76683	-300	0.18573	-600		282.484	-4.36255e-05	282.484	4.61334e-05	-18.4322	-4.28982
7.74467	852.195	7.76511	1009	7.76511	-12292	16.1	-7000	34.7277	-9000		9.27792	520.106	7.78555	524	9.27792	-1131.93	8.78728	-300	0.18573	-600		282.424	-4.34263e-05	282.424	4.45978e-05	-18.4286	-1.76385
7.76511	843.363	7.78555	997	7.78555	-12294.8	16.15	-7000	34.7702	-9000		9.29836	519.128	7.806	516	9.29836	-1121.96	8.80772	-300	0.18573	-600		282.363	-4.26462e-05	282.363	4.22904e-05	-18.4249	0.56625
7.78555	834.143	7.806	994	7.806	-12288.3	16.2	-7000	34.7702	-9000		9.3188	518.144	7.82644	546	9.3188	-1153.97	8.82816	-300	0.18573	-600		282.302	-4.23704e-05	282.302	3.94926e-05	-18.4213	0.35601
7.806	824.614	7.82644	922	7.82644	-12350.5	16.25	-7000	34.8167	-9000		9.33925	517.153	7.84688	528	9.33925	-1143.98	8.84861	-300	0.18573	-600		282.241	-4.44481e-05	282.241	3.73764e-05	-18.4176	-0.17672
7.82644	814.853	7.84688	912	7.84688	-12350.6	16.3	-7000	34.8593	-9000		9.35969	516.157	7.86733	536	9.35969	-1129.98	8.86905	-300	0.18573	-600		282.18	-5.03466e-05	282.18	3.75801e-05	-18.414	0.54977
7.84688	804.93	7.86733	891	7.86733	-12361.6	16.35	-6999.99	34.8593	-9000		9.38013	515.155	7.88777	512	9.38013	-1093.98	8.88949	-300	0.18573	-600		282.119	-5.96634e-05	282.119	4.12092e-05	-18.4103	2.93443
7.86733	794.915	7.88777	871	7.88777	-12371.5	16.4	-6999.97	35.0829	-9000		9.40058	514.148	7.90821	551	9.40058	-1080.98	8.90994	-300	0.18573	-600		282.058	-6.99614e-05	282.058	4.79485e-05	-18.4067	2.85746
7.88777	784.866	7.90821	813	7.90821	-12419.5	16.45	-6999.96	35.0829	-9000		9.42102	513.136	7.92866	516	9.42102	-1131.96	8.93038	-299.997	0.18573	-600		281.997	-7.82876e-05	281.997	5.58229e-05	-18.403	1.08366
7.90821	774.841	7.92866	815	7.92866	-12407.5	16.5	-6999.95	35.1729	-9000		9.44146	512.12	7.9491	541	9.44146	-1111.95	8.95082	-299.891	0.18573	-600		281.936	-8.29388e-05	281.936	6.18215e-05	-18.3994	-0.71217
7.92866	764.887	7.9491	793	7.9491	-12419.7	16.55	-6999.93	35.1729	-9000		9.4619	511.1	7.96954	562	9.4619	-1150.93	8.97127	-299.745	0.18573	-600		281.875	-8.38994e-05	281.875	6.32438e-05	-18.3958	-0.82382
7.9491	755.049	7.96954	778	7.96954	-12425	16.6	-6999.85	35.3598	-9000		9.48235	510.077	7.98999	531	9.48235	-1120.91	8.99171	-299.666	0.18573	-600		281.814	-8.19488e-05	281.814	5.91918e-05	-18.3921	-0.52567
7.96954	745.363	7.98999	700	7.98999	-12493.5	16.65	-6999.72	35.3598	-9000		9.50279	509.051	8.01043	565	9.50279	-1088.88	9.01215	-299.626	0.18573	-600		281.754	-7.77519e-05	281.754	5.13412e-05	-18.3885	-0.93419
7.98999	735.862	8.01043	718	8.01043	-12466.2	16.7	-6999.39	35.4506	-9000		9.52323	508.023	8.03087	562	9.52323	-1153.85	9.0326	-299.581	0.18573	-600		281.693	-7.18938e-05	281.693	4.333e-05	-18.3848	0.3419
8.01043	726.572	8.03087	681	8.03087	-12494.2	16.75	-6994.69	35.4506	-9000		9.54368	506.993	8.05132	563	9.54368	-1131.82	9.05304	-299.527	0.18573	-600		281.632	-6.54713e-05	281.632	3.88832e-05	-18.3812	0.54587
8.03087	717.514	8.05132	686	8.05132	-12480.3	16.8	-6989.1	35.4767	-9000		9.56412	505.961	8.07176	528	9.56412	-1142.79	9.07348	-299.462	0.18573	-600		281.571	-6.02081e-05	281.571	3.97216e-05	-18.3775	0.04312
8.05132	708.705	8.07176	635	8.07176	-12522.8	16.85	-6997.04	35.4767	-9000		9.58456	504.928	8.0922	574	9.58456	-1103.76	9.09393	-299.383	0.18573	-600		281.51	-5.77206e-05	281.51	4.46263e-05	-18.3739	-0.28902
8.07176	700.157	8.0922	654	8.0922	-12495.5	16.9	-6998.99	35.5678	-9000		9.60501	503.895	8.11265	597	9.60501	-1131.72	9.11437	-299.284	0.18573	-600		281.449	-5.86005e-05	281.449	5.02905e-05	-18.3702	-0.33687
8.0922	691.878	8.11265	635	8.11265	-12506.5	16.95	-6997.91	35.5678	-9000		9.62545	502.862	8.13309	561	9.62545	-1138.69	9.13481	-299.16	0.18573	-600		281.388	-6.21388e-05	281.388	5.32672e-05	-18.3666	-0.84572
8.11265	683.873	8.13309	599	8.13309	-12534.8	17	-6973.32	35.8998	-9000		9.64589	501.829	8.15353	562	9.64589	-1095.66	9.15526	-299.001	0.18573	-600		281.327	-6.67298e-05	281.327	5.16346e-05	-18.3629	-1.32275
8.13309	676.142	8.15353	587	8.15353	-12539.3	17.05	-6979.44	35.8998	-9000		9.66634	500.798	8.17398	562	9.66634	-1122.63	9.1757	-298.793	0.18573	-600		281.266	-7.03422e-05	281.266	4.55313e-05	-18.3593	-3.26419
8.15353	668.685	8.17398	623	8.17398	-12496.1	17.1	-6997.46	35.8998	-9000		9.68678	499.767	8.19442	566	9.68678	-1091.6	9.19614	-298.511	0.18573	-600		281.205	-7.07697e-05	281.205	3.66907e-05	-18.3557	-5.27511
8.17398	661.496	8.19442	619	8.19442	-12493.2	17.15	-6999.28	35.8998	-9000		9.70722	498.739	8.21486	562	9.70722	-1103.57	9.21659	-298.119	0.18573	-600		281.144	-6.60873e-05	281.144	2.74775e-05	-18.352	-6.84032
8.19442	654.57	8.21486	566	8.21486	-12539.5	17.2	-6999.6	35.992	-9000		9.72767	497.713	8.23531	538	9.72767	-1109.54	9.23703	-297.55	0.18573	-600		281.084	-5.56002e-05	281.084	1.97812e-05	-18.3484	-8.03845
8.21486	647.897	8.23531	621	8.23531	-12478.1	17.25	-6999.72	35.992	-9000		9.74811	496.691	8.25575	570	9.74811	-1135.52	9.25747	-296.68	0.18573	-600		281.023	-4.05961e-05	281.023	1.41736e-05	-18.3447	-5.08698
8.23531	641.467	8.25575	588	8.25575	-12504.9	17.3	-6999.74	35.992	-9000		9.76855	495.671	8.27619	572	9.76855	-1122.5	9.27792	-295.269	0.18573	-600		280.962	-2.38927e-05	280.962	9.88152e-06	-18.3411	-1.62202
8.25575	635.269	8.27619	573	8.27619	-12513.9	17.35	-6999.66	35.992	-9000		9.789	494.656	8.29664	536	9.789	-1113.48	9.29836	-292.782	0.18573	-600		280.901	-8.36008e-06	280.901	5.65359e-06	-18.3374	-1.13998
8.27619	629.29	8.29664	570	8.29664	-12511.2	17.4	-6999.26	36.1302	-9000		9.80944	493.645	8.31708	566	9.80944	-1087.47	9.3188	-286.48	0.18573	-600		280.84	4.10826e-06	280.84	7.46202e-07	-18.3338	-1.50306
8.29664	623.516	8.31708	617	8.31708	-12458.6	17.45	-6991.11	36.1302	-9000		9.82988	492.639	8.33752	548	9.82988	-1105.47	9.33925	-257.324	0.18573	-600		280.779	1.22388e-05	280.779	-4.79164e-06	-18.3301	-2.64641
8.31708	617.933	8.33752	579	8.33752	-12491.2	17.5	-6990.57	36.1713	-9000		9.85033	491.639	8.35797	574	9.85033	-1121.47	9.35969	-162.056	0.18573	-600		280.718	1.45863e-05	280.718	-1.049e-05	-18.3265	-2.4966
8.33752	612.527	8.35797	560	8.35797	-12504.9	17.55	-6998.29	36.1713	-9000		9.87077	490.644	8.37841	536	9.87077	-1124.47	9.38013	-85.3603	0.18573	-600		280.657	9.8932e-06	280.657	-1.56351e-05	-18.3228	-1.58096
8.35797	607.284	8.37841	568	8.37841	-12491.8	17.6	-6999.67	36.2231	-9000		9.89121	489.656	8.39885	606	9.89121	-1112.48	9.40058	-150.246	0.18573	-600		280.596	-1.42995e-06	280.596	-1.9287e-05	-18.3192	-0.96675
8.37841	602.189	8.39885	566	8.39885	-12488.9	17.65	-6999.84	36.2231	-9000		9.91166	488.674	8.4193	561	9.91166	-1120.5	9.42102	-244.034	0.18573	-600		280.535	-1.65826e-05	280.535	-2.07168e-05	-18.3156	-1.4385
8.39885	597.229	8.4193	573	8.4193	-12477	17.7	-6999.91	36.2643	-9000		9.9321	487.7	8.43974	561	9.9321	-1118.53	9.44146	-283.15	0.18573	-600		280.474	-3.17257e-05	280.474	-2.00145e-05	-18.3119	-0.85361
8.4193	592.392	8.43974	540	8.43974	-12505.3	17.75	-6999.94	36.2643	-9000		9.95254	486.733	8.46018	532	9.95254	-1125.56	9.4619	-292.253	0.18573	-600		280.414	-4.42826e-05	280.414	-1.81539e-05	-18.3083	-1.45063
8.43974	587.665	8.46018	559	8.46018	-12481.7	17.8	-6999.96	36.5873	-9000		9.97299	485.774	8.48063	603	9.97299	-1100.6	9.48235	-295.163	0.18573	-600		280.353	-5.38794e-05	280.353	-1.62394e-05	-18.3046	-3.95994
8.46018	583.039	8.48063	557	8.48063	-12479.1	17.85	-6999.97	36.5873	-9000		9.99343	484.823	8.50107	568	9.99343	-1122.65	9.50279	-296.646	0.18573	-600		280.292	-6.11585e-05	280.292	-1.47675e-05	-18.301	-7.62567
8.48063	578.503	8.50107	547	8.50107	-12484.7	17.9	-6999.98	36.6815	-9000		10.0139	483.881	8.52151	572	10.0139	-1130.71	9.52323	-297.533	0.18573	-600		280.231	-6.60663e-05	280.231	-1.36764e-05	-18.2973	-11.2086
8.50107	574.05	8.52151	567	8.52151	-12460.3	17.95	-6999.99	36.6815	-9000		10.0343	482.948	8.54196	548	10.0343	-1107.78	9.54368	-298.109	0.18573	-600		280.17	-6.76046e-05	280.17	-1.27753e-05	-18.2937	-10.307
8.52151	569.674	8.54196	598	8.54196	-12425	18	-6999.98	36.8545	-9000		10.0548	482.025	8.5624	548	10.0548	-1191.85	9.56412	-298.505	0.18573	-600		280.109	-6.51537e-05	280.109	-1.17493e-05	-18.29	-9.91222
8.54196	565.371	8.5624	564	8.5624	-12454.8	18.05	-6999.97	36.8545	-9000		10.0752	481.111	8.58284	567	10.0752	-1134.94	9.58456	-298.788	0.18573	-600		280.048	-5.96538e-05	280.048	-9.96026e-06	-18.2864	-8.46015
8.5624	561.136	8.58284	556	8.58284	-12458.6	18.1	-6999.96	36.8545	-9000		10.0956	480.208	8.60329	540	10.0956	-1099.04	9.60501	-298.998	0.18573	-600		279.987	-5.32086e-05	279.987	-6.87763e-06	-18.2827	-4.90443
8.58284	556.968	8.60329	558	8.60329	-12452.5	18.15	-6999.94	36.927	-9000		10.1161	479.315	8.62373	504	10.1161	-1116.14	9.62545	-299.158	0.18573	-600		279.926	-4.7542e-05	279.926	-2.93679e-06	-18.2791	-3.75024
8.60329	552.868	8.62373	564	8.62373	-12442.5	18.2	-6999.9	36.9493	-9000		10.1365	478.433	8.64417	553	10.1365	-1118.26	9.64589	-299.282	0.18573	-600		279.865	-4.29502e-05	279.865	5.08661e-07	-18.2755	-4.04202
8.62373	548.836	8.64417	562	8.64417	-12440.5	18.25	-6999.79	36.9493	-9000		10.157	477.562	8.66462	543	10.157	-1117.39	9.66634	-299.381	0.18573	-600		279.804	-3.86645e-05	279.804	2.6265e-06	-18.2718	-3.46006
8.64417	544.875	8.66462	557	8.66462	-12441.6	18.3	-6999.14	36.9493	-9000		10.1774	476.702	8.68506	558	10.1774	-1098.53	9.68678	-299.461	0.18573	-600		279.744	-3.39684e-05	279.744	4.45793e-06	-18.2682	-2.73651
8.66462	540.989	8.68506	538	8.68506	-12456.8	18.35	-6991.36	37.0221	-9000		10.1979	475.854	8.7055	511	10.1979	-1143.68	9.70722	-299.526	0.18573	-600		279.683	-2.88979e-05	279.683	8.41505e-06	-18.2645	-2.34758
8.68506	537.183	8.7055	492	8.7055	-12499.1	18.4	-6995.32	37.0798	-9000		10.2183	475.018	8.72595	540	10.2183	-1137.85	9.72767	-299.58	0.18573	-600		279.622	-2.42026e-05	279.622	1.61914e-05	-18.2609	-1.93893
8.7055	533.461	8.72595	530	8.72595	-12457.5	18.45	-6999.54	37.0798	-9000		10.2387	474.194	8.74639	567	10.2387	-1145.02	9.74811	-299.625	0.18573	-600		279.561	-2.10283e-05	279.561	2.71595e-05	-18.2572	-1.84634
8.72595	529.831	8.74639	530	8.74639	-12453.9	18.5	-6999.85	37.1753	-9000		10.2592	473.383	8.76683	547	10.2592	-1118.21	9.76855	-299.664	0.18573	-600		279.5	-2.05566e-05	279.5	3.86863e-05	-18.2536	-1.39642
8.74639	526.299	8.76683	568	8.76683	-12412.5	18.55	-6999.92	37.1753	-9000		10.2796	472.584	8.78728	533	10.2796	-1077.41	9.789	-299.746	0.18573	-600		279.439	-2.34332e-05	279.439	4.77221e-05	-18.2499	-0.47371
8.76683	522.871	8.78728	525	8.78728	-12452.2	18.6	-6999.95	37.192	-9000		10.3001	471.798	8.80772	523	10.3001	-1149.63	9.80944	-299.9	0.18573	-600		279.378	-2.91918e-05	279.378	5.21092e-05	-18.2463	-1.54462
8.78728	519.556	8.80772	533	8.80772	-12441	18.65	-6999.97	37.192	-9000		10.3205	471.025	8.82816	503	10.3205	-1118.85	9.82988	-299.984	0.18573	-600		279.317	-3.63694e-05	279.317	5.09847e-05	-18.2426	-2.80386
8.80772	516.36	8.82816	503	8.82816	-12467.9	18.7	-6999.98	37.264	-9000		10.341	470.266	8.84861	579	10.341	-1132.09	9.85033	-300	0.18573	-600		279.256	-4.34532e-05	279.256	4.47329e-05	-18.239	-3.32869
8.82816	513.29	8.84861	496	8.84861	-12472	18.75	-6999.98	37.264	-9000		10.3614	469.52	8.86905	513	10.3614	-1104.35	9.87077	-300	0.18573	-600		279.195	-4.96975e-05	279.195	3.48539e-05	-18.2353	-4.7426
8.84861	510.354	8.86905	567	8.86905	-12398.2	18.8	-6999.99	37.2878	-9000		10.3819	468.788	8.88949	552	10.3819	-1115.62	9.89121	-300	0.18573	-600		279.134	-5.49125e-05	279.134	2.35028e-05	-18.2317	-4.65475
8.86905	507.559	8.88949	500	8.88949	-12462.5	18.85	-7000	37.2878	-9000		10.4023	468.069	8.90994	538	10.4023	-1117.9	9.91166	-300	0.18573	-600		279.074	-5.86536e-05	279.074	1.25731e-05	-18.2281	-4.27809
8.88949	504.91	8.90994	523	8.90994	-12437.1	18.9	-7000	37.36	-9000		10.4227	467.365	8.93038	524	10.4227	-1160.19	9.9321	-300	0.18573	-600		279.013	-5.99981e-05	279.013	2.91128e-06	-18.2244	-2.60327
8.90994	502.414	8.93038	495	8.93038	-12462.7	18.95	-7000	37.36	-9000		10.4432	466.675	8.95082	491	10.4432	-1120.5	9.95254	-300	0.18573	-600		278.952	-5.82145e-05	278.952	-5.6223e-06	-18.2208	0.57064
8.93038	500.077	8.95082	551	8.95082	-12404.5	19	-7000	37.527	-9000		10.4636	466	8.97127	516	10.4636	-1069.83	9.97299	-300	0.18573	-600		278.891	-5.34508e-05	278.891	-1.33468e-05	-18.2171	1.46939
8.95082	497.904	8.97127	530	8.97127	-12423.5	19.05	-7000	37.527	-9000		10.4841	465.339	8.99171	538	10.4841	-1120.17	9.99343	-300	0.18573	-600		278.83	-4.67033e-05	278.83	-2.0065e-05	-18.2135	0.16068
8.97127	495.9	8.99171	530	8.99171	-12421.7	19.1	-7000	37.6237	-9000		10.5045	464.693	9.01215	513	10.5045	-1075.52	10.0139	-300	0.18573	-600		278.769	-3.92855e-05	278.769	-2.51114e-05	-18.2098	-2.18379
8.99171	494.07	9.01215	519	9.01215	-12431.1	19.15	-7000	37.6237	-9000		10.525	464.062	9.0326	506	10.525	-1137.89	10.0343	-300	0.18573	-600		278.708	-3.2336e-05	278.708	-2.7942e-05	-18.2062	-4.38242
9.01215	492.417	9.0326	507	9.0326	-12441.6	19.2	-6999.97	37.8199	-9000		10.5454	463.446	9.05304	524	10.5454	-1123.27	10.0548	-300	0.18573	-600		278.647	-2.64846e-05	278.647	-2.86187e-05	-18.2025	-6.47188
9.0326	490.945	9.05304	522	9.05304	-12425.3	19.25	-6999.96	37.9175	-9000		10.5658	462.846	9.07348	506	10.5658	-1147.67	10.0752	-300	0.18573	-600		278.586	-2.16884e-05	278.586	-2.78082e-05	-18.1989	-7.80973
9.05304	489.657	9.07348	485	9.07348	-12461.2	19.3	-6999.94	37.9303	-9000		10.5863	462.26	9.09393	511	10.5863	-1146.09	10.0956	-300	0.18573	-600		278.525	-1.75222e-05	278.525	-2.63523e-05	-18.1952	-6.58934
9.07348	488.557	9.09393	511	9.09393	-12434.3	19.35	-6999.91	37.9303	-9000		10.6067	461.691	9.11437	498	10.6067	-1130.52	10.1161	-300	0.18573	-600		278.464	-1.39321e-05	278.464	-2.46928e-05	-18.1916	-4.37489
9.09393	487.645	9.11437	512	9.11437	-12432.6	19.4	-6999.76	38.0281	-9000		10.6272	461.137	9.13481	505	10.6272	-1153.96	10.1365	-300	0.18573	-600		278.404	-1.16906e-05	278.404	-2.25394e-05	-18.188	-2.88733
9.11437	486.925	9.13481	521	9.13481	-12423	19.45	-6999.73	38.0281	-9000		10.6476	460.599	9.15526	507	10.6476	-1081.43	10.157	-300	0.18573	-600		278.343	-1.18205e-05	278.343	-1.91647e-05	-18.1843	-0.98773
9.13481	486.398	9.15526	489	9.15526	-12454.7	19.5	-6999.57	38.1502	-9000		10.6681	460.077	9.1757	484	10.6681	-1139.9	10.1774	-300	0.18573	-600		278.282	-1.44318e-05	278.282	-1.42901e-05	-18.1807	-0.89988
9.15526	486.064	9.1757	509	9.1757	-12434.6	19.55	-6998.22	38.1502	-9000		10.6885	459.571	9.19614	518	10.6885	-1143.4	10.1979	-300	0.18573	-600		278.221	-1.82618e-05	278.221	-8.82929e-06	-18.177	-1.87242
9.1757	485.925	9.19614	484	9.19614	-12459.6	19.6	-6982.3	38.1893	-9000		10.7089	459.081	9.21659	514	10.7089	-1121.91	10.2183	-300	0.18573	-600		278.16	-2.14868e-05	278.16	-4.61086e-06	-18.1734	-1.35436
9.19614	485.98	9.21659	491	9.21659	-12452.9	19.65	-6990.02	38.1893	-9000		10.7294	458.608	9.23703	507	10.7294	-1118.44	10.2387	-300	0.18573	-600		278.099	-2.2957e-05	278.099	-3.07733e-06	-18.1697	-2.06404
9.21659	486.229	9.23703	493	9.23703	-12451.3	19.7	-6998.91	38.2486	-9000		10.7498	458.151	9.25747	480	10.7498	-1117.98	10.2592	-300	0.18573	-600		278.038	-2.26293e-05	278.038	-4.06415e-06	-18.1661	-3.79788
9.23703	486.672	9.25747	490	9.25747	-12454.9	19.75	-6999.67	38.2486	-9000		10.7703	457.711	9.27792	517	10.7703	-1136.54	10.2796	-300	0.18573	-600		277.977	-2.09624e-05	277.977	-5.79843e-06	-18.1624	-5.12096
9.25747	487.307	9.27792	505	9.27792	-12440.8	19.8	-6999.83	38.2597	-9000		10.7907	457.288	9.29836	526	10.7907	-1127.12	10.3001	-300	0.18573	-600		277.916	-1.81008e-05	277.916	-6.13528e-06	-18.1588	-5.14173
9.27792	488.132	9.29836	471	9.29836	-12475.8	19.85	-6999.89	38.2597	-9000		10.8112	456.882	9.3188	493	10.8112	-1129.71	10.3205	-300	0.18573	-600		277.855	-1.37247e-05	277.855	-4.01323e-06	-18.1551	-6.21788
9.29836	489.147	9.3188	550	9.3188	-12398	19.9	-6999.92	38.2879	-9000		10.8316	456.492	9.33925	502	10.8316	-1125.32	10.341	-300	0.18573	-600		277.794	-7.64391e-06	277.794	-1.48536e-07	-18.1515	-6.81785
9.3188	490.347	9.33925	534	9.33925	-12415.4	19.95	-6999.93	38.2879	-9000		10.8521	456.12	9.35969	515	10.8521	-1113.95	10.3614	-300	0.18573	-600		277.734	-4.39694e-07	277.734	3.27522e-06	-18.1479	-6.19366
9.33925	491.729	9.35969	455	9.35969	-12495.9	20	-6999.93	38.3585	-9000		10.8725	455.766	9.38013	550	10.8725	-1153.59	10.3819	-300	0.18573	-600		277.673	6.56849e-06	277.673	3.65035e-06	-18.1442	-4.44641
9.35969	493.289	9.38013	522	9.38013	-12430.7	20.05	-6999.93	38.3585	-9000		10.8929	455.428	9.40058	562	10.8929	-1153.26	10.4023	-300	0.18573	-600		277.612	1.20944e-05	277.612	-6.8308e-07	-18.1406	-3.55901
9.38013	495.024	9.40058	473	9.40058	-12481.6	20.1	-6999.88	38.408	-9000		10.9134	455.107	9.42102	510	10.9134	-1134.94	10.4227	-300	0.18573	-600		277.551	1.54913e-05	277.551	-9.38477e-06	-18.1369	-1.80589
9.40058	496.927	9.42102	514	9.42102	-12442.6	20.15	-6999.45	38.408	-9000		10.9338	454.802	9.44146	529	10.9338	-1124.63	10.4432	-300	0.18573	-600		277.49	1.67058e-05	277.49	-2.01566e-05	-18.1333	1.39462
9.42102	498.992	9.44146	545	9.44146	-12413.8	20.2	-6995.37	38.5072	-9000		10.9543	454.514	9.4619	489	10.9543	-1093.34	10.4636	-300	0.18573	-600		277.429	1.59791e-05	277.429	-3.01772e-05	-18.1296	3.306
9.44146	501.214	9.4619	492	9.4619	-12469.2	20.25	-6997.44	38.5072	-9000		10.9747	454.241	9.48235	518	10.9747	-1135.07	10.4841	-300	0.18573	-600		277.368	1.3829e-05	277.368	-3.80354e-05	-18.126	2.67384
9.4619	503.584	9.48235	545	9.48235	-12418.7	20.3	-6999.73	38.8035	-9000		10.9952	453.985	9.50279	549	10.9952	-1138.81	10.5045	-300	0.18573	-600		277.307	1.13791e-05	277.307	-4.45254e-05	-18.1223	1.0597
9.48235	506.094	9.50279	512	9.50279	-12454.4	20.35	-6999.92	38.8035	-9000		11.0156	453.745	9.52323	483	11.0156	-1119.57	10.525	-300	0.18573	-600		277.246	1.02579e-05	277.246	-5.15555e-05	-18.1187	-0.86946
9.50279	508.736	9.52323	538	9.52323	-12431.1	20.4	-6999.96	38.9038	-9000		11.036	453.522	9.54368	504	11.036	-1111.35	10.5454	-300	0.18573	-600		277.185	1.17393e-05	277.185	-6.01873e-05	-18.115	-2.98192
9.52323	511.5	9.54368	518	9.54368	-12454	20.45	-6999.97	38.9038	-9000		11.0565	453.316	9.56412	492	11.0565	-1121.14	10.5658	-300	0.18573	-600		277.124	1.59546e-05	277.124	-6.95806e-05	-18.1114	-4.21271
9.54368	514.375	9.56412	522	9.56412	-12453	20.5	-6999.98	39.0577	-9000		11.0769	453.127	9.58456	530	11.0769	-1152.95	10.5863	-300	0.18573	-600		277.064	2.20964e-05	277.064	-7.75704e-05	-18.1078	-5.63124
9.56412	517.351	9.58456	537	9.58456	-12441.1	20.55	-6999.99	39.0577	-9000		11.0974	452.955	9.60501	501	11.0974	-1096.78	10.6067	-300	0.18573	-600		277.003	2.92613e-05	277.003	-8.20447e-05	-18.1041	-5.68471
9.58456	520.416	9.60501	586	9.60501	-12395.2	20.6	-6999.99	39.1587	-9000		11.1178	452.801	9.62545	493	11.1178	-1083.63	10.6272	-300	0.18573	-600		276.942	3.68027e-05	276.942	-8.19321e-05	-18.1005	-5.26541
9.60501	523.557	9.62545	502	9.62545	-12482.4	20.65	-7000	39.1587	-9000		11.1383	452.664	9.64589	535	11.1383	-1136.49	10.6476	-300	0.18573	-600		276.881	4.40001e-05	276.881	-7.74189e-05	-18.0968	-6.54333
9.62545	526.761	9.64589	484	9.64589	-12503.7	20.7	-7000	39.234	-9000		11.1587	452.544	9.66634	507	11.1587	-1119.37	10.6681	-300	0.18573	-600		276.82	5.00697e-05	276.82	-6.96901e-05	-18.0932	-7.7724
9.64589	530.015	9.66634	491	9.66634	-12499.9	20.75	-6999.99	39.3355	-9000		11.1791	452.442	9.68678	537	11.1791	-1149.27	10.6885	-300	0.18573	-600		276.759	5.50196e-05	276.759	-6.04091e-05	-18.0895	-6.32943
9.66634	533.305	9.68678	557	9.68678	-12437.3	20.8	-6999.98	39.3791	-9000		11.1996	452.357	9.70722	524	11.1996	-1130.19	10.7089	-300	0.18573	-600		276.698	6.02308e-05	276.698	-5.10352e-05	-18.0859	-4.3058
9.68678	536.615	9.70722	494	9.70722	-12503.6	20.85	-6999.97	39.481	-9000		11.22	452.291	9.72767	517	11.22	-1122.12	10.7294	-300	0.18573	-600		276.637	6.74615e-05	276.637	-4.23739e-05	-18.0822	-4.93566
9.70722	539.931	9.72767	491	9.72767	-12509.9	20.9	-6999.95	39.4858	-9000		11.2405	452.241	9.74811	490	11.2405	-1138.07	10.7498	-300	0.18573	-600		276.576	7.6871e-05	276.576	-3.47614e-05	-18.0786	-6.46051
9.72767	543.238	9.74811	537	9.74811	-12467.2	20.95	-6999.93	39.4858	-9000		11.2609	452.21	9.76855	502	11.2609	-1139.04	10.7703	-300	0.18573	-600		276.515	8.61734e-05	276.515	-2.85533e-05	-18.0749	-6.58901
9.74811	546.519	9.76855	530	9.76855	-12477.4	21	-6999.88	39.5542	-9000		11.2814	452.195	9.789	510	11.2814	-1151.02	10.7907	-300	0.18573	-600		276.454	9.20124e-05	276.454	-2.40813e-05	-18.0713	-6.81855
9.76855	549.76	9.789	499	9.789	-12511.6	21.05	-6999.76	39.5542	-9000		11.3018	452.199	9.80944	535	11.3018	-1165.03	10.8112	-300	0.18573	-600		276.394	9.23059e-05	276.394	-2.10006e-05	-18.0677	-6.2905
9.789	552.943	9.80944	554	9.80944	-12459.7	21.1	-6999.19	39.588	-9000		11.3223	452.219	9.82988	516	11.3223	-1165.05	10.8316	-300	0.18573	-600		276.333	8.75016e-05	276.333	-1.80708e-05	-18.064	-4.91428
9.80944	556.053	9.82988	548	9.82988	-12468.7	21.15	-6989.82	39.588	-9000		11.3427	452.257	9.85033	499	11.3427	-1124.08	10.8521	-300	0.18573	-600		276.272	8.00473e-05	276.272	-1.4101e-05	-18.0604	-3.48706
9.82988	559.073	9.85033	529	9.85033	-12490.6	21.2	-6993.93	39.6566	-9000		11.3631	452.312	9.87077	495	11.3631	-1109.14	10.8725	-300	0.18573	-600		276.211	7.29272e-05	276.211	-9.17297e-06	-18.0567	-3.73516
9.85033	561.988	9.87077	561	9.87077	-12461.4	21.25	-6998.84	39.6566	-9000		11.3836	452.383	9.89121	506	11.3836	-1139.21	10.8929	-300	0.18573	-600		276.15	6.83118e-05	276.15	-4.60811e-06	-18.0531	-2.16629
9.87077	564.781	9.89121	547	9.89121	-12478.1	21.3	-6999.76	39.8044	-9000		11.404	452.471	9.91166	497	11.404	-1085.3	10.9134	-300	0.18573	-600		276.089	6.68242e-05	276.089	-1.59524e-06	-18.0494	0.95045
9.89121	567.436	9.91166	545	9.91166	-12482.6	21.35	-6999.88	39.8044	-9000		11.4245	452.575	9.9321	498	11.4245	-1116.4	10.9338	-300	0.18573	-600		276.028	6.76365e-05	276.028	-5.93004e-08	-18.0458	0.85382
9.91166	569.938	9.9321	554	9.9321	-12475.9	21.4	-6999.93	39.8044	-9000		11.4449	452.696	9.95254	490	11.4449	-1135.52	10.9543	-300	0.18573	-600		275.967	6.93227e-05	275.967	1.03965e-06	-18.0421	-0.91414
9.9321	572.272	9.95254	528	9.95254	-12504.1	21.45	-6999.95	39.8723	-9000		11.4654	452.832	9.97299	514	11.4654	-1140.66	10.9747	-300	0.18573	-600		275.906	7.07261e-05	275.906	2.60262e-06	-18.0385	-2.8478
9.95254	574.423	9.97299	582	9.97299	-12452	21.5	-6999.97	39.8723	-9000		11.4858	452.983	9.99343	491	11.4858	-1129.81	10.9952	-300	0.18573	-600		275.845	7.09405e-05	275.845	4.82851e-06	-18.0348	-3.88533
9.97299	576.376	9.99343	551	9.99343	-12484.8	21.55	-6999.97	39.9075	-9000		11.5062	453.149	10.0139	482	11.5062	-1122.98	11.0156	-300	0.18573	-600		275.784	6.86224e-05	275.784	7.46029e-06	-18.0312	-2.36746
9.99343	578.119	10.0139	576	10.0139	-12461.3	21.6	-6999.98	39.9075	-9000		11.5267	453.329	10.0343	504	11.5267	-1176.16	11.036	-300	0.18573	-600		275.724	6.20052e-05	275.724	1.00752e-05	-18.0275	-1.45751
10.0139	579.639	10.0343	591	10.0343	-12447.6	21.65	-6999.99	39.9075	-9000		11.5471	453.524	10.0548	419	11.5471	-1142.35	11.0565	-300	0.18573	-600		275.663	5.02782e-05	275.663	1.20155e-05	-18.0239	-0.6153
10.0343	580.924	10.0548	565	10.0548	-12474.6	21.7	-6999.99	39.9756	-9000		11.5676	453.732	10.0752	475	11.5676	-1108.56	11.0769	-300	0.18573	-600		275.602	3.49904e-05	275.602	1.23599e-05	-18.0203	-1.63571
10.0548	581.965	10.0752	574	10.0752	-12466.4	21.75	-6999.98	39.9756	-9000		11.588	453.951	10.0956	510	11.588	-1114.78	11.0974	-300	0.18573	-600		275.541	1.9592e-05	275.541	1.02592e-05	-18.0166	-3.85412
10.0752	582.752	10.0956	579	10.0956	-12461.9	21.8	-6999.96	40.0832	-9000		11.6084	454.182	10.1161	492	11.6084	-1143.01	11.1178	-300	0.18573	-600		275.48	7.22531e-06	275.48	5.3894e-06	-18.013	-4.99742
10.0956	583.279	10.1161	600	10.1161	-12441.2	21.85	-6999.81	40.0832	-9000		11.6289	454.421	10.1365	489	11.6289	-1119.25	11.1383	-300	0.18573	-600		275.419	-1.039e-06	275.419	-1.75357e-06	-18.0093	-5.29859
10.1161	583.54	10.1365	604	10.1365	-12437.2	21.9	-6998.67	40.1208	-9000		11.6493	454.67	10.157	489	11.6493	-1175.5	11.1587	-300	0.18573	-600		275.358	-5.88616e-06	275.358	-9.73148e-06	-18.0057	-4.40241
10.1365	583.532	10.157	568	10.157	-12472.9	21.95	-6999.24	40.1208	-9000		11.6698	454.926	10.1774	507	11.6698	-1149.75	11.1791	-300	0.18573	-600		275.297	-8.20205e-06	275.297	-1.64281e-05	-18.002	-2.89604
10.157	583.254	10.1774	578	10.1774	-12462.3	22	-6999.9	40.1871	-9000		11.6902	455.19	10.1979	461	11.6902	-1156.02	11.1996	-300	0.18573	-600		275.236	-8.34119e-06	275.236	-2.00873e-05	-17.9984	-2.29554
10.1774	582.706	10.1979	613	10.1979	-12426.5	22.05	-6999.96	40.1871	-9000		11.7107	455.46	10.2183	466	11.7107	-1112.29	11.22	-300	0.18573	-600		275.175	-6.90832e-06	275.175	-2.06923e-05	-17.9947	-3.93675
10.1979	581.893	10.2183	601	10.2183	-12437.5	22.1	-6999.96	40.2248	-9000		11.7311	455.735	10.2387	458	11.7311	-1152.56	11.2405	-300	0.18573	-600		275.114	-5.72937e-06	275.114	-2.02298e-05	-17.9911	-4.09321
10.2183	580.819	10.2387	582	10.2387	-12455.1	22.15	-6999.95	40.2248	-9000		11.7515	456.015	10.2592	484	11.7515	-1147.84	11.2609	-300	0.18573	-600		275.054	-7.47319e-06	275.054	-2.10536e-05	-17.9874	-3.39513
10.2387	579.493	10.2592	594	10.2592	-12441.6	22.2	-6999.84	40.3306	-9000		11.772	456.299	10.2796	524	11.772	-1107.13	11.2814	-300	0.18573	-600		274.993	-1.39818e-05	274.993	-2.37231e-05	-17.9838	-3.02503
10.2592	577.924	10.2796	536	10.2796	-12497.8	22.25	-6998.18	40.3306	-9000		11.7924	456.586	10.3001	451	11.7924	-1124.41	11.3018	-300	0.18573	-600		274.932	-2.47997e-05	274.932	-2.65907e-05	-17.9802	-1.12035
10.2796	576.126	10.3001	543	10.3001	-12488.7	22.3	-6998.98	40.4352	-9000		11.8129	456.874	10.3205	481	11.8129	-1097.7	11.3223	-300	0.18573	-600		274.871	-3.72044e-05	274.871	-2.75186e-05	-17.9765	-0.1526
10.3001	574.113	10.3205	570	10.3205	-12459.5	22.35	-6999.75	40.4352	-9000		11.8333	457.164	10.341	467	11.8333	-1109.99	11.3427	-300	0.18573	-600		274.81	-4.76449e-05	274.81	-2.56771e-05	-17.9729	-0.48672
10.3205	571.902	10.341	585	10.341	-12442.1	22.4	-6999.76	40.5023	-9000		11.8538	457.453	10.3614	494	11.8538	-1113.28	11.3631	-300	0.18573	-600		274.749	-5.34105e-05	274.749	-2.1559e-05	-17.9692	-1.78316
10.341	569.509	10.3614	586	10.3614	-12438.6	22.45	-6999.45	40.5023	-9000		11.8742	457.742	10.3819	482	11.8742	-1141.57	11.3836	-300	0.18573	-600		274.688	-5.3503e-05	274.688	-1.57707e-05	-17.9656	-2.49652
10.3614	566.956	10.3819	582	10.3819	-12439.9	22.5	-6999.66	40.5023	-9000		11.8947	458.028	10.4023	479	11.8947	-1151.86	11.404	-300	0.18573	-600		274.627	-4.86173e-05	274.627	-8.49083e-06	-17.9619	-2.47978
10.3819	564.262	10.4023	553	10.4023	-12466.1	22.55	-6999.95	40.5023	-9000		11.9151	458.312	10.4227	436	11.9151	-1136.14	11.4245	-300	0.18573	-600		274.566	-4.06619e-05	274.566	-1.4069e-07	-17.9583	-1.07006
10.4023	561.45	10.4227	555	10.4227	-12461.2	22.6	-6999.96	40.6073	-9000		11.9355	458.591	10.4432	475	11.9355	-1109.42	11.4449	-300	0.18573	-600		274.505	-3.20366e-05	274.505	8.04955e-06	-17.9546	1.21033
10.4227	558.541	10.4432	565	10.4432	-12448.2	22.65	-6999.95	40.6073	-9000		11.956	458.866	10.4636	525	11.956	-1140.69	11.4654	-300	0.18573	-600		274.444	-2.47133e-05	274.444	1.46955e-05	-17.951	1.76666
10.4432	555.558	10.4636	565	10.4636	-12445.2	22.7	-6999.95	40.6073	-9000		11.9764	459.135	10.4841	474	11.9764	-1156.96	11.4858	-300	0.18573	-600		274.384	-1.95588e-05	274.384	1.93943e-05	-17.9473	2.75912
10.4636	552.524	10.4841	549	10.4841	-12458.1	22.75	-6999.92	40.6073	-9000		11.9969	459.397	10.5045	518	11.9969	-1134.22	11.5062	-300	0.18573	-600		274.323	-1.65347e-05	274.323	2.286e-05	-17.9437	3.29453
10.4841	549.461	10.5045	588	10.5045	-12416	22.8	-6999.88	41.058	-9000		12.0173	459.651	10.525	455	12.0173	-1138.48	11.5267	-300	0.18573	-600		274.262	-1.55877e-05	274.262	2.58184e-05	-17.9401	2.78126
10.5045	546.39	10.525	569	10.525	-12432	22.85	-6999.76	41.058	-9000		12.0378	459.896	10.5454	469	12.0378	-1143.72	11.5471	-300	0.18573	-600		274.201	-1.70648e-05	274.201	2.79188e-05	-17.9364	2.67235
10.525	543.334	10.5454	541	10.5454	-12456.9	22.9	-6999.25	41.1242	-9000		12.0582	460.131	10.5658	444	12.0582	-1121.96	11.5676	-300	0.18573	-600		274.14	-2.09459e-05	274.14	2.79779e-05	-17.9328	3.26047
10.5454	540.312	10.5658	546	10.5658	-12449	22.95	-6990.18	41.1242	-9000		12.0786	460.355	10.5863	445	12.0786	-1129.18	11.588	-300	0.18573	-600		274.079	-2.58273e-05	274.079	2.53632e-05	-17.9291	2.32741
10.5658	537.344	10.5863	559	10.5863	-12433.1	23	-6994.25	41.1646	-9000		12.0991	460.568	10.6067	460	12.0991	-1144.4	11.6084	-300	0.18573	-600		274.018	-2.91783e-05	274.018	2.10521e-05	-17.9255	0.36697
10.5863	534.447	10.6067	563	10.6067	-12426.3	23.05	-6997.9	41.1646	-9000		12.1195	460.769	10.6272	436	12.1195	-1132.6	11.6289	-300	0.18573	-600		273.957	-2.89164e-05	273.957	1.72288e-05	-17.9218	-0.68156
10.6067	531.637	10.6272	507	10.6272	-12479.6	23.1	-6999.61	41.2311	-9000		12.14	460.956	10.6476	508	12.14	-1131.78	11.6493	-300	0.18573	-600		273.896	-2.46958e-05	273.896	1.57844e-05	-17.9182	-0.99564
10.6272	528.931	10.6476	535	10.6476	-12449	23.15	-6999.7	41.2311	-9000		12.1604	461.129	10.6681	449	12.1604	-1148.96	11.6698	-300	0.18573	-600		273.835	-1.77232e-05	273.835	1.7167e-05	-17.9145	-0.41855
10.6476	526.34	10.6681	556	10.6681	-12425.5	23.2	-6999.68	41.3665	-9000		12.1809	461.287	10.6885	445	12.1809	-1112.11	11.6902	-300	0.18573	-600		273.774	-9.7237e-06	273.774	2.05527e-05	-17.9109	-1.73071
10.6681	523.877	10.6885	535	10.6885	-12444.2	23.25	-6999.56	41.3665	-9000		12.2013	461.429	10.7089	466	12.2013	-1140.26	11.7107	-300	0.18573	-600		273.714	-2.33876e-06	273.714	2.48742e-05	-17.9072	-4.0117
10.6885	521.551	10.7089	508	10.7089	-12469	23.3	-6999.26	41.474	-9000		12.2218	461.556	10.7294	469	12.2218	-1158.38	11.7311	-300	0.18573	-600		273.653	2.91888e-06	273.653	2.95102e-05	-17.9036	-4.40972
10.7089	519.371	10.7294	538	10.7294	-12437	23.35	-6998.12	41.474	-9000		12.2422	461.665	10.7498	469	12.2422	-1133.49	11.7515	-300	0.18573	-600		273.592	4.99205e-06	273.592	3.41453e-05	-17.9	-4.22615
10.7294	517.343	10.7498	495	10.7498	-12478.1	23.4	-6977.35	41.6367	-9000		12.2626	461.757	10.7703	450	12.2626	-1118.59	11.772	-300	0.18573	-600		273.531	4.00337e-06	273.531	3.84061e-05	-17.8963	-5.90035
10.7498	515.472	10.7703	515	10.7703	-12456.4	23.45	-6984.64	41.745	-9000		12.2831	461.832	10.7907	459	12.2831	-1134.66	11.7924	-300	0.18573	-600		273.47	1.35465e-06	273.47	4.19527e-05	-17.8927	-6.58106
10.7703	513.76	10.7907	518	10.7907	-12451.8	23.5	-6991.47	41.9417	-9000		12.3035	461.889	10.8112	456	12.3035	-1157.72	11.8129	-300	0.18573	-600		273.409	-1.37847e-06	273.409	4.48572e-05	-17.889	-5.27979
10.7907	512.208	10.8112	532	10.8112	-12436.5	23.55	-6990.97	41.9417	-9000		12.324	461.927	10.8316	460	12.324	-1152.75	11.8333	-300	0.18573	-600		273.348	-3.70502e-06	273.348	4.76328e-05	-17.8854	-3.28256
10.8112	510.817	10.8316	537	10.8316	-12430.2	23.6	-6974.94	41.9417	-9000		12.3444	461.947	10.8521	471	12.3444	-1103.77	11.8538	-300	0.18573	-600		273.287	-6.09921e-06	273.287	5.07792e-05	-17.8817	-0.75143
10.8316	509.584	10.8521	483	10.8521	-12483.1	23.65	-6983.58	41.9779	-9000		12.3649	461.948	10.8725	431	12.3649	-1130.78	11.8742	-300	0.18573	-600		273.226	-8.58864e-06	273.226	5.43504e-05	-17.8781	-0.75486
10.8521	508.505	10.8725	483	10.8725	-12482.2	23.7	-6998.01	41.9779	-9000		12.3853	461.931	10.8929	431	12.3853	-1115.76	11.8947	-300	0.18573	-600		273.165	-9.88399e-06	273.165	5.79455e-05	-17.8744	-0.68685
10.8725	507.576	10.8929	498	10.8929	-12466.4	23.75	-6999.03	41.9779	-9000		12.4057	461.896	10.9134	449	12.4057	-1127.72	11.9151	-300	0.18573	-600		273.104	-8.37854e-06	273.104	6.09727e-05	-17.8708	2.22222
10.8929	506.789	10.9134	451	10.9134	-12512.8	23.8	-6999.1	41.9779	-9000		12.4262	461.842	10.9338	459	12.4262	-1143.67	11.9355	-299.989	0.18573	-600		273.044	-4.00604e-06	273.044	6.28579e-05	-17.8671	3.05054
10.9134	506.136	10.9338	477	10.9338	-12486.2	23.85	-6998.59	42.0429	-9000		12.4466	461.772	10.9543	490	12.4466	-1126.6	11.956	-299.902	0.18573	-600		272.983	1.3248e-06	272.983	6.31479e-05	-17.8635	-0.60308
10.9338	505.61	10.9543	494	10.9543	-12468.8	23.9	-6988.93	42.0429	-9000		12.4671	461.683	10.9747	448	12.4671	-1128.51	11.9764	-299.823	0.18573	-600		272.922	5.45884e-06	272.922	6.16436e-05	-17.8598	-3.42129
10.9543	505.198	10.9747	513	10.9747	-12449.5	23.95	-6987.3	42.0508	-9000		12.4875	461.579	10.9952	444	12.4875	-1097.41	11.9969	-299.763	0.18573	-600		272.861	8.0436e-06	272.861	5.85727e-05	-17.8562	-4.78441
10.9747	504.891	10.9952	498	10.9952	-12464.3	24	-6987.3	42.0508	-9000		12.508	461.458	11.0156	463	12.508	-1084.29	12.0173	-299.732	0.18573	-600		272.8	1.06289e-05	272.8	5.46712e-05	-17.8526	-5.37243
10.9952	504.677	11.0156	553	11.0156	-12409.2	24.05	-6986.27	42.0508	-9000		12.5284	461.323	11.036	471	12.5284	-1138.15	12.0378	-299.699	0.18573	-600		272.739	1.48203e-05	272.739	5.10781e-05	-17.8489	-5.96497
11.0156	504.542	11.036	520	11.036	-12442.1	24.1	-6961.22	42.0872	-9000		12.5488	461.173	11.0565	461	12.5488	-1154	12.0582	-299.661	0.18573	-600		272.678	2.0632e-05	272.678	4.90019e-05	-17.8453	-4.59541
11.036	504.473	11.0565	493	11.0565	-12469.1	24.15	-6975.42	42.0872	-9000		12.5693	461.011	11.0769	429	12.5693	-1149.84	12.0786	-299.614	0.18573	-600		272.617	2.666e-05	272.617	4.91826e-05	-17.8416	-1.67646
11.0565	504.458	11.0769	498	11.0769	-12464.1	24.2	-6996.88	42.0872	-9000		12.5897	460.836	11.0974	485	12.5897	-1119.66	12.0991	-299.557	0.18573	-600		272.556	3.14522e-05	272.556	5.13879e-05	-17.838	2.63109
11.0769	504.481	11.0974	481	11.0974	-12481.2	24.25	-6998.84	42.0872	-9000		12.6102	460.651	11.1178	498	12.6102	-1115.48	12.1195	-299.486	0.18573	-600		272.495	3.44037e-05	272.495	5.44069e-05	-17.8343	5.38497
11.0974	504.53	11.1178	505	11.1178	-12457.2	24.3	-6998.89	42.1524	-9000		12.6306	460.456	11.1383	445	12.6306	-1105.28	12.14	-299.398	0.18573	-600		272.434	3.55944e-05	272.434	5.67676e-05	-17.8307	3.59481
11.1178	504.591	11.1383	496	11.1383	-12466.3	24.35	-6999.09	42.1524	-9000		12.6511	460.253	11.1587	462	12.6511	-1154.08	12.1604	-299.283	0.18573	-600		272.374	3.5314e-05	272.374	5.77073e-05	-17.827	1.08901
11.1383	504.651	11.1587	473	11.1587	-12489.3	24.4	-6999.05	42.1801	-9000		12.6715	460.043	11.1791	432	12.6715	-1107.87	12.1809	-299.133	0.18573	-600		272.313	3.39195e-05	272.313	5.75205e-05	-17.8234	0.07398
11.1587	504.697	11.1791	483	11.1791	-12479.4	24.45	-6998.47	42.1801	-9000		12.692	459.828	11.1996	451	12.692	-1144.66	12.2013	-298.931	0.18573	-600		272.252	3.18086e-05	272.252	5.69029e-05	-17.8197	0.22906
11.1791	504.717	11.1996	500	11.1996	-12462.3	24.5	-6996.86	42.2899	-9000		12.7124	459.609	11.22	459	12.7124	-1126.44	12.2218	-298.648	0.18573	-600		272.191	2.91929e-05	272.191	5.58919e-05	-17.8161	0.35297
11.1996	504.7	11.22	516	11.22	-12446.3	24.55	-6975.15	42.2899	-9000		12.7328	459.388	11.2405	443	12.7328	-1138.22	12.2422	-298.236	0.18573	-600		272.13	2.59476e-05	272.13	5.34194e-05	-17.8125	1.23956
11.22	504.637	11.2405	526	11.2405	-12436.2	24.6	-6948.27	42.3456	-9000		12.7533	459.166	11.2609	442	12.7533	-1084.99	12.2626	-297.605	0.18573	-600		272.069	2.19023e-05	272.069	4.79459e-05	-17.8088	1.99526
11.2405	504.519	11.2609	555	11.2609	-12407	24.65	-6962.71	42.3456	-9000		12.7737	458.944	11.2814	430	12.7737	-1144.77	12.2831	-296.576	0.18573	-600		272.008	1.72961e-05	272.008	3.86948e-05	-17.8052	0.37001
11.2609	504.339	11.2814	485	11.2814	-12476.7	24.7	-6996.2	42.4559	-9000		12.7942	458.725	11.3018	416	12.7942	-1142.55	12.3035	-294.716	0.18573	-600		271.947	1.27798e-05	271.947	2.65277e-05	-17.8015	-0.37525
11.2814	504.091	11.3018	542	11.3018	-12419.4	24.75	-6998.63	42.4559	-9000		12.8146	458.51	11.3223	416	12.8146	-1096.34	12.324	-289.546	0.18573	-600		271.886	8.89282e-06	271.886	1.3773e-05	-17.7979	0.97711
11.3018	503.771	11.3223	497	11.3223	-12464	24.8	-6999.11	42.5821	-9000		12.8351	458.3	11.3427	457	12.8351	-1144.13	12.3444	-265.396	0.18573	-600		271.825	5.60908e-06	271.825	3.07857e-06	-17.7942	3.4274
11.3223	503.376	11.3427	517	11.3427	-12443.5	24.85	-6998.79	42.5821	-9000		12.8555	458.097	11.3631	472	12.8555	-1108.93	12.3649	-196.838	0.18573	-600		271.764	2.46601e-06	271.764	-3.91439e-06	-17.7906	5.27023
11.3427	502.905	11.3631	463	11.3631	-12497	24.9	-6990.76	42.6931	-9000		12.8759	457.903	11.3836	442	12.8759	-1112.73	12.3853	-162.105	0.18573	-600		271.704	-8.53028e-07	271.704	-7.12075e-06	-17.7869	4.00352
11.3631	502.359	11.3836	490	11.3836	-12469.4	24.95	-6995.13	42.6931	-9000		12.8964	457.718	11.404	496	12.8964	-1066.55	12.4057	-199.073	0.18573	-600		271.643	-4.02554e-06	271.643	-7.4778e-06	-17.7833	4.91741
11.3836	501.74	11.404	498	11.404	-12460.7	25	-6997.94	42.782	-9000		12.9168	457.544	11.4245	465	12.9168	-1113.37	12.4262	-252.379	0.18573	-600		271.582	-6.08204e-06	271.582	-5.97851e-06	-17.7796	8.76364
11.404	501.052	11.4245	467	11.4245	-12490.9	25.05	-6999.49	42.8461	-9000		12.9373	457.382	11.4449	446	12.9373	-1116.21	12.4466	-285.094	0.18573	-600		271.521	-5.8822e-06	271.521	-3.2382e-06	-17.776	7.97872
11.4245	500.299	11.4449	528	11.4449	-12429.1	25.1	-6999.7	42.8461	-9000		12.9577	457.234	11.4654	441	12.9577	-1132.06	12.4671	-293.968	0.18573	-600		271.46	-2.78014e-06	271.46	1.53198e-07	-17.7724	5.80926
11.4449	499.488	11.4654	484	11.4654	-12472.3	25.15	-6999.69	42.8936	-9000		12.9781	457.101	11.4858	452	12.9781	-1139.93	12.4875	-296.381	0.18573	-600		271.399	2.89703e-06	271.399	3.17749e-06	-17.7687	2.92295
11.4654	498.627	11.4858	467	11.4858	-12488.4	25.2	-6999.58	42.9456	-9000		12.9986	456.984	11.5062	459	12.9986	-1123.81	12.508	-297.519	0.18573	-600		271.338	9.82251e-06	271.338	4.57029e-06	-17.7651	0.74115
11.4858	497.724	11.5062	489	11.5062	-12465.4	25.25	-6999.35	42.9456	-9000		13.019	456.883	11.5267	406	13.019	-1101.71	12.5284	-298.187	0.18573	-600		271.277	1.61299e-05	271.277	3.62408e-06	-17.7614	-0.26426
11.5062	496.788	11.5267	500	11.5267	-12453.5	25.3	-6998.67	42.9578	-9000		13.0395	456.8	11.5471	440	13.0395	-1102.63	12.5488	-298.617	0.18573	-600		271.216	2.01682e-05	271.216	8.9574e-07	-17.7578	-1.34633
11.5267	495.829	11.5471	474	11.5471	-12478.5	25.35	-6990.41	42.9578	-9000		13.0599	456.736	11.5676	474	13.0599	-1137.56	12.5693	-298.91	0.18573	-600		271.155	2.12249e-05	271.155	-1.79787e-06	-17.7541	-1.16752
11.5471	494.858	11.5676	477	11.5676	-12474.5	25.4	-6976.2	43.0576	-9000		13.0804	456.691	11.588	468	13.0804	-1134.52	12.5897	-299.118	0.18573	-600		271.094	1.98402e-05	271.094	-2.14779e-06	-17.7505	-1.30367
11.5676	493.885	11.588	511	11.588	-12439.6	25.45	-6982.1	43.0576	-9000		13.1008	456.666	11.6084	440	13.1008	-1118.49	12.6102	-299.272	0.18573	-600		271.034	1.74278e-05	271.034	1.35372e-06	-17.7468	-2.85305
11.588	492.921	11.6084	524	11.6084	-12425.6	25.5	-6990.61	43.0804	-9000		13.1213	456.662	11.6289	464	13.1213	-1093.49	12.6306	-299.389	0.18573	-600		270.973	1.52939e-05	270.973	8.17367e-06	-17.7432	-2.69044
11.6084	491.976	11.6289	531	11.6289	-12417.7	25.55	-6962.77	43.0804	-9000		13.1417	456.679	11.6493	408	13.1417	-1134.51	12.6511	-299.48	0.18573	-600		270.912	1.36914e-05	270.912	1.55096e-05	-17.7395	-2.83589
11.6289	491.062	11.6493	521	11.6493	-12426.8	25.6	-6978.23	43.1795	-9000		13.1621	456.716	11.6698	434	13.1621	-1175.54	12.6715	-299.552	0.18573	-600		270.851	1.17313e-05	270.851	1.97269e-05	-17.7359	-4.3948
11.6493	490.188	11.6698	465	11.6698	-12482	25.65	-6996.04	43.1795	-9000		13.1826	456.775	11.6902	428	13.1826	-1130.6	12.692	-299.61	0.18573	-600		270.79	8.35618e-06	270.79	1.87186e-05	-17.7323	-5.24484
11.6698	489.364	11.6902	527	11.6902	-12419.2	25.7	-6998.34	43.1928	-9000		13.203	456.856	11.7107	472	13.203	-1115.68	12.7124	-299.657	0.18573	-600		270.729	3.56814e-06	270.729	1.31962e-05	-17.7286	-3.60079
11.6902	488.598	11.7107	486	11.7107	-12459.5	25.75	-6992.31	43.1928	-9000		13.2235	456.958	11.7311	432	13.2235	-1130.79	12.7328	-299.697	0.18573	-600		270.668	-1.26842e-06	270.668	5.63821e-06	-17.725	-0.72712
11.7107	487.9	11.7311	508	11.7311	-12436.9	25.8	-6996.4	43.2922	-9000		13.2439	457.082	11.7515	437	13.2439	-1114.91	12.7533	-299.729	0.18573	-600		270.607	-4.37342e-06	270.607	-2.0322e-06	-17.7213	0.85358
11.7311	487.276	11.7515	473	11.7515	-12471.4	25.85	-6998.34	43.2922	-9000		13.2644	457.227	11.772	478	13.2644	-1091.05	12.7737	-299.757	0.18573	-600		270.546	-4.77644e-06	270.546	-9.62734e-06	-17.7177	1.78626
11.7515	486.732	11.772	444	11.772	-12499.9	25.9	-6999.41	43.539	-9000		13.2848	457.393	11.7924	461	13.2848	-1114.22	12.7942	-299.814	0.18573	-600		270.485	-2.5647e-06	270.485	-1.77185e-05	-17.714	0.91013
11.772	486.275	11.7924	521	11.7924	-12422.5	25.95	-6998.92	43.539	-9000		13.3052	457.579	11.8129	488	13.3052	-1100.41	12.8146	-299.914	0.18573	-600		270.424	1.94235e-06	270.424	-2.59694e-05	-17.7104	0.4125
11.7924	485.908	11.8129	489	11.8129	-12454.3	26	-6988.79	43.6527	-9000		13.3257	457.785	11.8333	476	13.3257	-1114.61	12.8351	-299.972	0.18573	-600		270.363	8.88788e-06	270.363	-3.28312e-05	-17.7067	-0.37715
11.8129	485.636	11.8333	462	11.8333	-12481.1	26.05	-6994.82	43.6527	-9000		13.3461	458.01	11.8538	473	13.3461	-1138.84	12.8555	-300	0.18573	-600		270.303	1.84102e-05	270.303	-3.68298e-05	-17.7031	0.13941
11.8333	485.46	11.8538	499	11.8538	-12444	26.1	-6996.84	43.9659	-9000		13.3666	458.253	11.8742	445	13.3666	-1144.08	12.8759	-300	0.18573	-600		270.242	2.95091e-05	270.242	-3.78858e-05	-17.6994	1.46829
11.8538	485.382	11.8742	529	11.8742	-12414	26.15	-6999.49	43.9659	-9000		13.387	458.514	11.8947	435	13.387	-1138.34	12.8964	-300	0.18573	-600		270.181	3.97587e-05	270.181	-3.73404e-05	-17.6958	4.62658
11.8742	485.402	11.8947	494	11.8947	-12449.2	26.2	-6999.64	44.0808	-9000		13.4075	458.792	11.9151	451	13.4075	-1118.62	12.9168	-300	0.18573	-600		270.12	4.65613e-05	270.12	-3.68962e-05	-17.6921	7.09779
11.8947	485.52	11.9151	512	11.9151	-12431.4	26.25	-6999.63	44.0808	-9000		13.4279	459.085	11.9355	478	13.4279	-1111.91	12.9373	-300	0.18573	-600		270.059	4.88986e-05	270.059	-3.75175e-05	-17.6885	4.85332
11.9151	485.732	11.9355	486	11.9355	-12457.7	26.3	-6999.49	44.126	-9000		13.4483	459.391	11.956	447	13.4483	-1133.22	12.9577	-300	0.18573	-600		269.998	4.79507e-05	269.998	-3.89287e-05	-17.6849	2.94303
11.9355	486.038	11.956	526	11.956	-12418.1	26.35	-6999.08	44.126	-9000		13.4688	459.711	11.9764	431	13.4688	-1102.54	12.9781	-300	0.18573	-600		269.937	4.61169e-05	269.937	-3.97299e-05	-17.6812	0.75781
11.956	486.433	11.9764	475	11.9764	-12469.5	26.4	-6997.58	44.126	-9000		13.4892	460.042	11.9969	454	13.4892	-1139.87	12.9986	-300	0.18573	-600		269.876	4.54778e-05	269.876	-3.80374e-05	-17.6776	-2.72451
11.9764	486.913	11.9969	483	11.9969	-12462.1	26.45	-6970.19	44.2414	-9000		13.5097	460.384	12.0173	450	13.5097	-1089.21	13.019	-300	0.18573	-600		269.815	4.69845e-05	269.815	-3.25531e-05	-17.6739	-5.64132
11.9969	487.472	12.0173	491	12.0173	-12454.7	26.5	-6979.79	44.2414	-9000		13.5301	460.733	12.0378	445	13.5301	-1110.56	13.0395	-300	0.18573	-600		269.754	5.06922e-05	269.754	-2.35906e-05	-17.6703	-4.20641
12.0173	488.105	12.0378	514	12.0378	-12432.4	26.55	-6981.95	44.2414	-9000		13.5506	461.09	12.0582	467	13.5506	-1113.92	13.0599	-300	0.18573	-600		269.693	5.63875e-05	269.693	-1.32881e-05	-17.6666	-1.31376
12.0378	488.806	12.0582	493	12.0582	-12454.2	26.6	-6998.09	44.3202	-9000		13.571	461.451	12.0786	460	13.571	-1130.28	13.0804	-300	0.18573	-600		269.633	6.38447e-05	269.633	-4.67219e-06	-17.663	-3.0644
12.0582	489.567	12.0786	498	12.0786	-12450	26.65	-6998.99	44.3202	-9000		13.5915	461.815	12.0991	445	13.5915	-1153.64	13.1008	-300	0.18573	-600		269.572	7.25411e-05	269.572	-1.72355e-07	-17.6593	-5.43934
12.0786	490.382	12.0991	508	12.0991	-12440.9	26.7	-6998.75	44.3549	-9000		13.6119	462.181	12.1195	457	13.6119	-1135.01	13.1213	-300	0.18573	-600		269.511	8.13088e-05	269.511	-6.29646e-07	-17.6557	-6.73067
12.0991	491.242	12.1195	497	12.1195	-12452.8	26.75	-6989.2	44.3549	-9000		13.6323	462.546	12.14	458	13.6323	-1158.37	13.1417	-300	0.18573	-600		269.45	8.85156e-05	269.45	-5.29754e-06	-17.652	-6.83941
12.1195	492.14	12.14	506	12.14	-12444.7	26.8	-6991.22	44.4171	-9000		13.6528	462.909	12.1604	441	13.6528	-1131.74	13.1621	-300	0.18573	-600		269.389	9.28092e-05	269.389	-1.24664e-05	-17.6484	-5.26913
12.14	493.068	12.1604	486	12.1604	-12465.7	26.85	-6991.81	44.4171	-9000		13.6732	463.267	12.1809	478	13.6732	-1099.09	13.1826	-300	0.18573	-600		269.328	9.37454e-05	269.328	-2.00959e-05	-17.6448	-5.28735
12.1604	494.019	12.1809	475	12.1809	-12477.6	26.9	-6998.91	44.4362	-9000		13.6937	463.618	12.2013	450	13.6937	-1119.45	13.203	-300	0.18573	-600		269.267	9.16193e-05	269.267	-2.6269e-05	-17.6411	-5.82518
12.1809	494.984	12.2013	489	12.2013	-12464.6	26.95	-6999.63	44.4362	-9000		13.7141	463.961	12.2218	432	13.7141	-1101.79	13.2235	-300	0.18573	-600		269.206	8.67158e-05	269.206	-2.95943e-05	-17.6375	-3.5058
12.2013	495.957	12.2218	506	12.2218	-12448.6	27	-6999.76	44.471	-9000		13.7346	464.293	12.2422	457	13.7346	-1119.12	13.2439	-300	0.18573	-600		269.145	7.8952e-05	269.145	-2.94841e-05	-17.6338	0.18556
12.2218	496.929	12.2422	517	12.2422	-12438.5	27.05	-6999.74	44.471	-9000		13.755	464.612	12.2626	472	13.755	-1111.44	13.2644	-300	0.18573	-600		269.084	6.84371e-05	269.084	-2.60518e-05	-17.6302	2.29574
12.2422	497.895	12.2626	512	12.2626	-12444.5	27.1	-6998.41	44.5334	-9000		13.7754	464.915	12.2831	456	13.7754	-1150.74	13.2848	-300	0.18573	-600		269.024	5.62215e-05	269.024	-1.97445e-05	-17.6265	3.57285
12.2626	498.848	12.2831	499	12.2831	-12458.4	27.15	-6998.47	44.5334	-9000		13.7959	465.202	12.3035	433	13.7959	-1140.03	13.3052	-300	0.18573	-600		268.963	4.40804e-05	268.963	-1.12414e-05	-17.6229	4.36884
12.2831	499.783	12.3035	494	12.3035	-12464.3	27.2	-6998.5	44.5484	-9000		13.8163	465.469	12.324	438	13.8163	-1154.3	13.3257	-300	0.18573	-600		268.902	3.32621e-05	268.902	-1.77401e-06	-17.6192	1.31505
12.3035	500.693	12.324	454	12.324	-12505.2	27.25	-6999.61	44.6449	-9000		13.8368	465.716	12.3444	487	13.8368	-1125.54	13.3461	-300	0.18573	-600		268.841	2.34935e-05	268.841	6.77968e-06	-17.6156	-2.45639
12.324	501.575	12.3444	509	12.3444	-12451.1	27.3	-6999.28	44.6449	-9000		13.8572	465.939	12.3649	460	13.8572	-1188.77	13.3666	-300	0.18573	-600		268.78	1.34565e-05	268.78	1.26438e-05	-17.6119	-4.30652
12.3444	502.423	12.3649	482	12.3649	-12478.9	27.35	-6991.69	44.665	-9000		13.8777	466.137	12.3853	475	13.8777	-1146.96	13.387	-300	0.18573	-600		268.719	2.42826e-06	268.719	1.52247e-05	-17.6083	-1.3506
12.3649	503.236	12.3853	553	12.3853	-12408.6	27.4	-6995.16	44.7068	-9000		13.8981	466.308	12.4057	463	13.8981	-1150.14	13.4075	-300	0.18573	-600		268.658	-8.47295e-06	268.658	1.5304e-05	-17.6047	2.09758
12.3853	504.009	12.4057	478	12.4057	-12484.4	27.45	-6995.24	44.7068	-9000		13.9185	466.451	12.4262	447	13.9185	-1180.28	13.4279	-300	0.18573	-600		268.597	-1.6601e-05	268.597	1.40219e-05	-17.601	3.98079
12.4057	504.74	12.4262	484	12.4262	-12479.1	27.5	-6999.33	44.7618	-9000		13.939	466.564	12.4466	464	13.939	-1153.39	13.4483	-300	0.18573	-600		268.536	-1.92854e-05	268.536	1.18023e-05	-17.5974	5.63984
12.4262	505.427	12.4466	470	12.4466	-12493.7	27.55	-6999.45	44.7618	-9000		13.9594	466.644	12.4671	462	13.9594	-1108.47	13.4688	-300	0.18573	-600		268.475	-1.51839e-05	268.475	8.41352e-06	-17.5937	4.40942
12.4466	506.07	12.4671	504	12.4671	-12460.3	27.6	-6998.87	44.8239	-9000		13.9799	466.692	12.4875	493	13.9799	-1125.52	13.4892	-300	0.18573	-600		268.414	-4.62478e-06	268.414	3.88432e-06	-17.5901	3.47405
12.4671	506.667	12.4875	512	12.4875	-12452.9	27.65	-6989	44.8239	-9000		14.0003	466.706	12.508	506	14.0003	-1130.53	13.5097	-300	0.18573	-600		268.353	1.07783e-05	268.353	-1.00986e-06	-17.5864	3.41534
12.4875	507.216	12.508	498	12.508	-12467.4	27.7	-6994.59	44.9334	-9000		14.0208	466.684	12.5284	452	14.0208	-1120.51	13.5301	-300	0.18573	-600		268.293	2.85746e-05	268.293	-5.24273e-06	-17.5828	2.45373
12.508	507.719	12.5284	507	12.5284	-12458.8	27.75	-6994	44.9334	-9000		14.0412	466.626	12.5488	436	14.0412	-1146.45	13.5506	-300	0.18573	-600		268.232	4.59133e-05	268.232	-8.2189e-06	-17.5791	2.11965
12.5284	508.174	12.5488	514	12.5488	-12452.2	27.8	-6978.1	44.9334	-9000		14.0617	466.531	12.5693	440	14.0617	-1137.36	13.571	-300	0.18573	-600		268.171	6.03085e-05	268.171	-9.86059e-06	-17.5755	0.01437
12.5488	508.582	12.5693	512	12.5693	-12454.6	27.85	-6991.53	44.9334	-9000		14.0821	466.398	12.5897	470	14.0821	-1148.23	13.5915	-299.997	0.18573	-600		268.11	7.05233e-05	268.11	-1.01767e-05	-17.5718	-2.55085
12.5693	508.943	12.5897	503	12.5897	-12463.9	27.9	-6993.98	45.0511	-9000		14.1025	466.228	12.6102	474	14.1025	-1159.06	13.6119	-299.989	0.18573	-600		268.049	7.66808e-05	268.049	-8.9807e-06	-17.5682	-5.70521
12.5897	509.257	12.6102	521	12.6102	-12446.2	27.95	-6999.25	45.0511	-9000		14.123	466.019	12.6306	484	14.123	-1146.85	13.6323	-299.984	0.18573	-600		267.988	7.92516e-05	267.988	-6.12548e-06	-17.5646	-7.93412
12.6102	509.524	12.6306	526	12.6306	-12441.4	28	-6999.64	45.0511	-9000		14.1434	465.772	12.6511	435	14.1434	-1096.6	13.6528	-299.979	0.18573	-600		267.927	7.79677e-05	267.927	-1.84373e-06	-17.5609	-10.1747
12.6306	509.744	12.6511	514	12.6511	-12453.6	28.05	-6999.77	45.0511	-9000		14.1639	465.488	12.6715	481	14.1639	-1151.32	13.6732	-299.976	0.18573	-600		267.866	7.20474e-05	267.866	3.17564e-06	-17.5573	-10.4147
12.6511	509.918	12.6715	516	12.6715	-12451.7	28.1	-6999.79				14.1843	465.166	12.692	444	14.1843	-1144.99	13.6937	-299.974	0.18573	-600		267.805	6.16008e-05	267.805	7.95464e-06	-17.5536	-7.61583
12.6715	510.046	12.692	491	12.692	-12476.8	28.15	-6999.61				14.2048	464.807	12.7124	462	14.2048	-1123.63	13.7141	-299.97	0.18573	-600		267.744	4.84825e-05	267.744	1.15159e-05	-17.55	-5.66399
12.692	510.127	12.7124	492	12.7124	-12475.8	28.2	-6999.21				14.2252	464.411	12.7328	450	14.2252	-1114.24	13.7346	-299.966	0.18573	-600		267.683	3.53346e-05	267.683	1.32901e-05	-17.5463	-4.34164
12.7124	510.162	12.7328	489	12.7328	-12478.8	28.25	-6997.66				14.2456	463.981	12.7533	503	14.2456	-1176.81	13.755	-299.961	0.18573	-600		267.623	2.36552e-05	267.623	1.35113e-05	-17.5427	-4.16769
12.7328	510.151	12.7533	531	12.7533	-12436.7	28.3	-6998.64				14.2661	463.517	12.7737	443	14.2661	-1145.34	13.7754	-299.955	0.18573	-600		267.562	1.28801e-05	267.562	1.32074e-05	-17.539	-6.54108
12.7533	510.093	12.7737	506	12.7737	-12461.6	28.35	-6999.68				14.2865	463.019	12.7942	445	14.2865	-1125.85	13.7959	-299.947	0.18573	-600		267.501	1.35314e-06	267.501	1.35454e-05	-17.5354	-8.095
12.7737	509.99	12.7942	484	12.7942	-12483.5	28.4	-6999.92				14.307	462.491	12.8146	491	14.307	-1148.32	13.8163	-299.936	0.18573	-600		267.44	-1.18471e-05	267.44	1.49488e-05	-17.5317	-7.13863
12.7942	509.84	12.8146	503	12.8146	-12464.3	28.45	-6999.94				14.3274	461.933	12.8351	443	14.3274	-1105.76	13.8368	-299.923	0.18573	-600		267.379	-2.58401e-05	267.379	1.68264e-05	-17.5281	-7.43644
12.8146	509.645	12.8351	502	12.8351	-12465	28.5	-6999.89				14.3478	461.347	12.8555	478	14.3478	-1112.17	13.8572	-299.904	0.18573	-600		267.318	-3.82861e-05	267.318	1.82954e-05	-17.5245	-7.02625
12.8351	509.404	12.8555	534	12.8555	-12432.8	28.55	-6999.04				14.3683	460.734	12.8759	474	14.3683	-1129.56	13.8777	-299.878	0.18573	-600		267.257	-4.66161e-05	267.257	1.92574e-05	-17.5208	-4.65
12.8555	509.119	12.8759	512	12.8759	-12454.4	28.6	-6999.07				14.3887	460.098	12.8964	520	14.3887	-1131.93	13.8981	-299.839	0.18573	-600		267.196	-4.92484e-05	267.196	2.07048e-05	-17.5172	-3.21792
12.8759	508.79	12.8964	513	12.8964	-12453.1	28.65	-6999.03				14.4092	459.44	12.9168	473	14.4092	-1092.27	13.9185	-299.78	0.18573	-600		267.135	-4.61803e-05	267.135	2.38384e-05	-17.5135	-2.20568
12.8964	508.42	12.9168	512	12.9168	-12453.6	28.7	-6999.82				14.4296	458.761	12.9373	470	14.4296	-1171.59	13.939	-299.681	0.18573	-600		267.074	-3.88225e-05	267.074	2.88206e-05	-17.5099	-2.09072
12.9168	508.009	12.9373	504	12.9373	-12461.2	28.75	-6999.85				14.4501	458.066	12.9577	454	14.4501	-1125.89	13.9594	-299.491	0.18573	-600		267.013	-2.93359e-05	267.013	3.44079e-05	-17.5062	-3.47363
12.9373	507.56	12.9577	541	12.9577	-12423.7	28.8	-6999.8				14.4705	457.355	12.9781	446	14.4705	-1136.18	13.9799	-298.852	0.18573	-600		266.953	-1.98541e-05	266.953	3.87661e-05	-17.5026	-3.75439
12.9577	507.076	12.9781	504	12.9781	-12460.2	28.85	-6999.63				14.491	456.631	12.9986	462	14.491	-1091.46	14.0003	-295.981	0.18573	-600		266.892	-1.18277e-05	266.892	4.05512e-05	-17.4989	-5.6842
12.9781	506.56	12.9986	479	12.9986	-12484.7	28.9	-6998.29				14.5114	455.897	13.019	484	14.5114	-1145.72	14.0208	-289.856	0.18573	-600		266.831	-5.60054e-06	266.831	3.92741e-05	-17.4953	-8.25841
12.9986	506.014	13.019	493	13.019	-12470.1	28.95	-6989.47				14.5318	455.154	13.0395	483	14.5318	-1160.98	14.0412	-289.446	0.18573	-600		266.77	-4.181e-07	266.77	3.50577e-05	-17.4916	-9.76734
13.019	505.444	13.0395	488	13.0395	-12474.5	29	-6995.33				14.5523	454.407	13.0599	448	14.5523	-1167.23	14.0617	-292.353	0.18573	-600		266.709	4.9582e-06	266.709	2.86394e-05	-17.488	-7.82171
13.0395	504.853	13.0599	512	13.0599	-12449.9	29.05	-6994.83				14.5727	453.656	13.0804	451	14.5727	-1108.48	14.0821	-296.271	0.18573	-600		266.648	1.12239e-05	266.648	2.18337e-05	-17.4843	-4.11736
13.0599	504.247	13.0804	497	13.0804	-12464.3	29.1	-6991.07				14.5932	452.905	13.1008	467	14.5932	-1106.73	14.1025	-298.817	0.18573	-600		266.587	1.80962e-05	266.587	1.75309e-05	-17.4807	-3.84654
13.0804	503.631	13.1008	526	13.1008	-12434.6	29.15	-6994.35				14.6136	452.156	13.1213	492	14.6136	-1105.98	14.123	-299.513	0.18573	-600		266.526	2.46937e-05	266.526	1.83783e-05	-17.4771	-4.93208
13.1008	503.009	13.1213	474	13.1213	-12486	29.2	-6998.57				14.6341	451.411	13.1417	451	14.6341	-1149.24	14.1434	-299.705	0.18573	-600		266.465	3.0185e-05	266.465	2.47917e-05	-17.4734	-4.98149
13.1213	502.389	13.1417	525	13.1417	-12434.4	29.25	-6999.45				14.6545	450.673	13.1621	410	14.6545	-1130.5	14.1639	-299.796	0.18573	-600		266.404	3.43129e-05	266.404	3.41531e-05	-17.4698	-4.60384
13.1417	501.77	13.1621	512	13.1621	-12446.8	29.3	-6999.16				14.675	449.945	13.1826	455	14.675	-1124.77	14.1843	-299.85	0.18573	-600		266.343	3.74632e-05	266.343	4.2297e-05	-17.4661	-2.79257
13.1621	501.157	13.1826	492	13.1826	-12466.2	29.35	-6992.02				14.6954	449.228	13.203	470	14.6954	-1148.06	14.2048	-299.885	0.18573	-600		266.283	4.04463e-05	266.283	4.623e-05	-17.4625	-1.93758
13.1826	500.552	13.203	538	13.203	-12419.6	29.4	-6996.03				14.7158	448.525	13.2235	455	14.7158	-1125.35	14.2252	-299.909	0.18573	-600		266.222	4.40484e-05	266.222	4.57307e-05	-17.4588	-3.17414
13.203	499.962	13.2235	470	13.2235	-12487	29.45	-6995.64				14.7363	447.839	13.2439	471	14.7363	-1105.67	14.2456	-299.926	0.18573	-600		266.161	4.83551e-05	266.161	4.25591e-05	-17.4552	-3.21773
13.2235	499.394	13.2439	513	13.2439	-12443.5	29.5	-6999.33				14.7567	447.171	13.2644	495	14.7567	-1112	14.2661	-299.939	0.18573	-600		266.1	5.22839e-05	266.1	3.83783e-05	-17.4515	-1.15994
13.2439	498.854	13.2644	485	13.2644	-12471	29.55	-6999.8				14.7772	446.524	13.2848	472	14.7772	-1125.35	14.2865	-299.949	0.18573	-600		266.039	5.39975e-05	266.039	3.36064e-05	-17.4479	1.34259
13.2644	498.349	13.2848	520	13.2848	-12435.5	29.6	-6999.89				14.7976	445.9	13.3052	486	14.7976	-1116.73	14.307	-299.956	0.18573	-600		265.978	5.21593e-05	265.978	2.80866e-05	-17.4442	0.52782
13.2848	497.885	13.3052	520	13.3052	-12435.1	29.65	-6999.91				14.818	445.3	13.3257	472	14.818	-1091.13	14.3274	-299.962	0.18573	-600		265.917	4.70031e-05	265.917	2.23205e-05	-17.4406	-1.40248
13.3052	497.468	13.3257	486	13.3257	-12468.7	29.7	-6999.88				14.8385	444.727	13.3461	448	14.8385	-1149.56	14.3478	-299.967	0.18573	-600		265.856	4.02354e-05	265.856	1.75828e-05	-17.437	-1.94232
13.3257	497.103	13.3461	524	13.3461	-12430.4	29.75	-6999.87				14.8589	444.183	13.3666	443	14.8589	-1128.01	14.3683	-299.971	0.18573	-600		265.795	3.39183e-05	265.795	1.48729e-05	-17.4333	-0.51153
13.3461	496.797	13.3666	475	13.3666	-12479.2	29.8	-6999.32				14.8794	443.67	13.387	449	14.8794	-1144.5	14.3887	-299.974	0.18573	-600		265.734	2.93743e-05	265.734	1.41146e-05	-17.4297	0.54049
13.3666	496.553	13.387	486	13.387	-12468	29.85	-6999.31				14.8998	443.188	13.4075	469	14.8998	-1136.02	14.4092	-299.977	0.18573	-600		265.673	2.68843e-05	265.673	1.44786e-05	-17.426	-1.08472
13.387	496.376	13.4075	506	13.4075	-12447.9	29.9	-6998.12				14.9203	442.74	13.4279	476	14.9203	-1107.57	14.4296	-299.979	0.18573	-600		265.613	2.60548e-05	265.613	1.51379e-05	-17.4224	-2.19908
13.4075	496.269	13.4279	525	13.4279	-12428.9	29.95	-6999.42				14.9407	442.327	13.4483	455	14.9407	-1147.15	14.4501	-299.985	0.18573	-600		265.552	2.62381e-05	265.552	1.54532e-05	-17.4187	-3.27872
13.4279	496.235	13.4483	532	13.4483	-12421.9	30	-6999.35				14.9611	441.95	13.4688	486	14.9611	-1139.78	14.4705	-299.993	0.18573	-600		265.491	2.66428e-05	265.491	1.47564e-05	-17.4151	-3.64026
13.4483	496.276	13.4688	528	13.4688	-12426	30.05	-6999.93				14.9816	441.611	13.4892	449	14.9816	-1138.44	14.491	-299.997	0.18573	-600		265.43	2.63272e-05	265.43	1.25769e-05	-17.4114	-2.58342
13.4688	496.395	13.4892	497	13.4892	-12457.2	30.1	-6999.97				15.002	441.311	13.5097	500	15.002	-1108.14	14.5114	-300	0.18573	-600		265.369	2.4505e-05	265.369	9.23146e-06	-17.4078	-1.40939
13.4892	496.593	13.5097	482	13.5097	-12472.5	30.15	-6999.98				15.0225	441.051	13.5301	479	15.0225	-1094.88	14.5318	-300	0.18573	-600		265.308	2.1167e-05	265.308	5.7429e-06	-17.4041	0.27723
13.5097	496.869	13.5301	484	13.5301	-12470.9	30.2	-6999.98				15.0429	440.832	13.5506	476	15.0429	-1111.66	14.5523	-300	0.18573	-600		265.247	1.73337e-05	265.247	2.80774e-06	-17.4005	-2.11241
13.5301	497.224	13.5506	521	13.5506	-12434.3	30.25	-6999.97				15.0634	440.654	13.571	460	15.0634	-1149.48	14.5727	-300	0.18573	-600		265.186	1.42951e-05	265.186	5.58739e-08	-17.3969	-3.4824
13.5506	497.657	13.571	498	13.571	-12457.8	30.3	-6999.97				15.0838	440.519	13.5915	437	15.0838	-1124.35	14.5932	-300	0.18573	-600		265.125	1.23233e-05	265.125	-3.25765e-06	-17.3932	-3.39119
13.571	498.166	13.5915	487	13.5915	-12469.4	30.35	-6999.95				15.1043	440.426	13.6119	456	15.1043	-1115.25	14.6136	-300	0.18573	-600		265.064	1.02774e-05	265.064	-6.87385e-06	-17.3896	-4.15761
13.5915	498.749	13.6119	489	13.6119	-12468	30.4	-6999.93				15.1247	440.378	13.6323	433	15.1247	-1106.21	14.6341	-300	0.18573	-600		265.003	6.74143e-06	265.003	-9.24766e-06	-17.3859	-3.91096
13.6119	499.403	13.6323	461	13.6323	-12496.8	30.45	-6999.88				15.1451	440.372	13.6528	460	15.1451	-1091.2	14.6545	-300	0.18573	-600		264.943	1.51081e-06	264.943	-8.8075e-06	-17.3823	-3.20626
13.6323	500.124	13.6528	508	13.6528	-12450.5	30.5	-6999.64				15.1656	440.411	13.6732	493	15.1656	-1172.24	14.675	-300	0.18573	-600		264.882	-4.20742e-06	264.882	-5.23139e-06	-17.3786	-3.2872
13.6528	500.909	13.6732	489	13.6732	-12470.4	30.55	-6998.46				15.186	440.494	13.6937	473	15.186	-1086.32	14.6954	-300	0.18573	-600		264.821	-8.86036e-06	264.821	6.82365e-07	-17.375	-2.73643
13.6732	501.752	13.6937	521	13.6937	-12439.3	30.6	-6996.58				15.2065	440.622	13.7141	491	15.2065	-1123.45	14.7158	-300	0.18573	-600		264.76	-1.13947e-05	264.76	7.95206e-06	-17.3713	-2.3977
13.6937	502.649	13.7141	533	13.7141	-12428.2	30.65	-6997.47				15.2269	440.793	13.7346	474	15.2269	-1148.62	14.7363	-300	0.18573	-600		264.699	-1.11608e-05	264.699	1.56151e-05	-17.3677	-3.83681
13.7141	503.594	13.7346	486	13.7346	-12476.2	30.7	-6994.04				15.2474	441.007	13.755	482	15.2474	-1107.84	14.7567	-300	0.18573	-600		264.638	-7.77089e-06	264.638	2.20851e-05	-17.364	-2.79442
13.7346	504.581	13.755	505	13.755	-12458.2	30.75	-6997.05				15.2678	441.265	13.7754	443	15.2678	-1070.09	14.7772	-300	0.18573	-600		264.577	-1.62919e-06	264.577	2.5196e-05	-17.3604	-3.02694
13.755	505.603	13.7754	503	13.7754	-12461.3	30.8	-6996.2				15.2882	441.566	13.7959	454	15.2882	-1085.39	14.7976	-300	0.18573	-600		264.516	5.76076e-06	264.516	2.37514e-05	-17.3568	-2.50474
13.7754	506.654	13.7959	495	13.7959	-12470.4	30.85	-6999.51				15.3087	441.909	13.8163	440	15.3087	-1100.74	14.818	-300	0.18573	-600		264.455	1.27591e-05	264.455	1.91206e-05	-17.3531	-1.39879
13.7959	507.727	13.8163	502	13.8163	-12464.4	30.9	-6999.77				15.3291	442.294	13.8368	469	15.3291	-1116.12	14.8385	-300	0.18573	-600		264.394	1.89561e-05	264.394	1.47684e-05	-17.3495	-0.74274
13.8163	508.813	13.8368	490	13.8368	-12477.5	30.95	-6999.78				15.3496	442.719	13.8572	406	15.3496	-1109.55	14.8589	-300	0.18573	-600		264.333	2.50457e-05	264.333	1.37548e-05	-17.3458	-0.89271
13.8368	509.907	13.8572	513	13.8572	-12455.6	31	-6999.62				15.37	443.184	13.8777	448	15.37	-1115.01	14.8794	-300	0.18573	-600		264.273	3.11346e-05	264.273	1.66121e-05	-17.3422	0.14034
13.8572	511.001	13.8777	497	13.8777	-12472.7	31.05	-6999.07				15.3905	443.688	13.8981	445	15.3905	-1099.52	14.8998	-300	0.18573	-600		264.212	3.57013e-05	264.212	2.16139e-05	-17.3385	0.96326
13.8777	512.087	13.8981	538	13.8981	-12432.8	31.1	-6990.44				15.4109	444.229	13.9185	415	15.4109	-1147.06	14.9203	-300	0.18573	-600		264.151	3.67637e-05	264.151	2.68297e-05	-17.3349	-0.62313
13.8981	513.158	13.9185	508	13.9185	-12463.8	31.15	-6996.2				15.4314	444.806	13.939	442	15.4314	-1109.63	14.9407	-300	0.18573	-600		264.09	3.39624e-05	264.09	3.17226e-05	-17.3312	-3.09632
13.9185	514.207	13.939	505	13.939	-12467.9	31.2	-6994.65				15.4518	445.418	13.9594	487	15.4518	-1159.25	14.9611	-300	0.18573	-600		264.029	2.90775e-05	264.029	3.70722e-05	-17.3276	-3.25346
13.939	515.228	13.9594	485	13.9594	-12488.8	31.25	-6999.41				15.4722	446.064	13.9799	470	15.4722	-1125.89	14.9816	-300	0.18573	-600		263.968	2.44521e-05	263.968	4.39435e-05	-17.3239	-3.74263
13.9594	516.214	13.9799	491	13.9799	-12483.8	31.3	-6999.74				15.4927	446.741	14.0003	465	15.4927	-1113.57	15.002	-300	0.18573	-600		263.907	2.11373e-05	263.907	5.28732e-05	-17.3203	-6.38407
13.9799	517.159	14.0003	529	14.0003	-12446.7	31.35	-6999.72				15.5131	447.449	14.0208	475	15.5131	-1096.28	15.0225	-300	0.18573	-600		263.846	1.84905e-05	263.846	6.35114e-05	-17.3166	-8.52645
14.0003	518.058	14.0208	505	14.0208	-12471.5	31.4	-6997.81				15.5336	448.184	14.0412	449	15.5336	-1079.01	15.0429	-300	0.18573	-600		263.785	1.51539e-05	263.785	7.44645e-05	-17.313	-6.28822
14.0208	518.906	14.0412	550	14.0412	-12427.3	31.45	-6998.53				15.554	448.947	14.0617	458	15.554	-1118.77	15.0634	-300	0.18573	-600		263.724	1.0263e-05	263.724	8.35836e-05	-17.3094	-0.46168
14.0412	519.696	14.0617	493	14.0617	-12485.1	31.5	-6998.22				15.5745	449.734	14.0821	447	15.5745	-1111.56	15.0838	-300	0.18573	-600		263.663	4.09194e-06	263.663	8.90966e-05	-17.3057	3.9448
14.0617	520.42	14.0821	556	14.0821	-12422.7	31.55	-6999.72				15.5949	450.544	14.1025	436	15.5949	-1113.37	15.1043	-300	0.18573	-600		263.603	-2.03241e-06	263.603	9.10116e-05	-17.3021	1.56445
14.0821	521.07	14.1025	548	14.1025	-12431.3	31.6	-6999.9				15.6153	451.374	14.123	448	15.6153	-1143.2	15.1247	-300	0.18573	-600		263.542	-6.4543e-06	263.542	9.14028e-05	-17.2984	-0.42316
14.1025	521.642	14.123	531	14.123	-12448.8	31.65	-6999.91				15.6358	452.223	14.1434	498	15.6358	-1136.05	15.1451	-300	0.18573	-600		263.481	-8.23354e-06	263.481	9.29742e-05	-17.2948	-0.01782
14.123	522.135	14.1434	467	14.1434	-12513.2	31.7	-6999.83				15.6562	453.088	14.1639	443	15.6562	-1111.92	15.1656	-300	0.18573	-600		263.42	-7.6049e-06	263.42	9.70384e-05	-17.2911	-0.67727
14.1434	522.547	14.1639	532	14.1639	-12448.5	31.75	-6998.38				15.6767	453.967	14.1843	449	15.6767	-1145.79	15.186	-300	0.18573	-600		263.359	-5.58918e-06	263.359	0.000102687	-17.2875	-2.72337
14.1639	522.878	14.1843	545	14.1843	-12435.8	31.8	-6998.54				15.6971	454.858	14.2048	470	15.6971	-1118.69	15.2065	-300	0.18573	-600		263.298	-3.37652e-06	263.298	0.000107714	-17.2838	-6.25093
14.1843	523.129	14.2048	553	14.2048	-12427.9	31.85	-6998.84				15.7176	455.758	14.2252	479	15.7176	-1152.59	15.2269	-300	0.18573	-600		263.237	-2.00611e-06	263.237	0.00011022	-17.2802	-6.11048
14.2048	523.302	14.2252	525	14.2252	-12456	31.9	-6999.49				15.738	456.666	14.2456	416	15.738	-1104.49	15.2474	-300	0.18573	-600		263.176	-2.38423e-06	263.176	0.000109532	-17.2765	-3.72462
14.2252	523.397	14.2456	540	14.2456	-12441.1	31.95	-6999.92				15.7584	457.578	14.2661	447	15.7584	-1148.41	15.2678	-300	0.18573	-600		263.115	-5.02294e-06	263.115	0.000106084	-17.2729	-4.10951
14.2456	523.418	14.2661	533	14.2661	-12448	32	-6999.96				15.7789	458.492	14.2865	466	15.7789	-1131.32	15.2882	-300	0.18573	-600		263.054	-9.43337e-06	263.054	0.00010089	-17.2693	-4.01868
14.2661	523.368	14.2865	585	14.2865	-12395.9	32.05	-6999.9				15.7993	459.406	14.307	443	15.7993	-1119.23	15.3087	-300	0.18573	-600		262.993	-1.39795e-05	262.993	9.52239e-05	-17.2656	-3.5295
14.2865	523.252	14.307	513	14.307	-12467.7	32.1	-6999.94				15.8198	460.318	14.3274	485	15.8198	-1159.15	15.3291	-300	0.18573	-600		262.933	-1.67404e-05	262.933	9.04264e-05	-17.262	-2.06165
14.307	523.072	14.3274	515	14.3274	-12465.5	32.15	-6999.92				15.8402	461.224	14.3478	478	15.8402	-1161.05	15.3496	-300	0.18573	-600		262.872	-1.67344e-05	262.872	8.74785e-05	-17.2583	0.08089
14.3274	522.834	14.3478	527	14.3478	-12453.2	32.2	-6999.93				15.8607	462.122	14.3683	460	15.8607	-1116.95	15.37	-300	0.18573	-600		262.811	-1.43737e-05	262.811	8.64296e-05	-17.2547	0.32189
14.3478	522.544	14.3683	529	14.3683	-12450.8	32.25	-6999.41				15.8811	463.01	14.3887	457	15.8811	-1096.84	15.3905	-300	0.18573	-600		262.75	-1.09049e-05	262.75	8.6275e-05	-17.251	-2.37905
14.3683	522.206	14.3887	516	14.3887	-12463.5	32.3	-6999.5				15.9016	463.885	14.4092	496	15.9016	-1109.71	15.4109	-300	0.18573	-600		262.689	-7.60597e-06	262.689	8.56112e-05	-17.2474	-3.20859
14.3887	521.826	14.4092	525	14.4092	-12454	32.35	-6999.46				15.922	464.746	14.4296	416	15.922	-1113.57	15.4314	-300	0.18573	-600		262.628	-5.3929e-06	262.628	8.35318e-05	-17.2437	-2.62898
14.4092	521.409	14.4296	542	14.4296	-12436.6	32.4	-6999.85				15.9424	465.588	14.4501	461	15.9424	-1144.42	15.4518	-300	0.18573	-600		262.567	-4.70181e-06	262.567	7.98732e-05	-17.2401	-2.19295
14.4296	520.961	14.4501	526	14.4501	-12452.1	32.45	-6999.88				15.9629	466.411	14.4705	450	15.9629	-1163.24	15.4722	-300	0.18573	-600		262.506	-5.31876e-06	262.506	7.46757e-05	-17.2364	-1.60668
14.4501	520.489	14.4705	494	14.4705	-12483.6	32.5	-6999.48				15.9833	467.212	14.491	494	15.9833	-1121.04	15.4927	-300	0.18573	-600		262.445	-6.31427e-06	262.445	6.76807e-05	-17.2328	-2.57222
14.4705	519.997	14.491	496	14.491	-12481.1	32.55	-6997.46				16.0038	467.988	14.5114	439	16.0038	-1116.82	15.5131	-300	0.18573	-600		262.384	-6.42538e-06	262.384	5.85432e-05	-17.2292	-2.84739
14.491	519.491	14.5114	523	14.5114	-12453.6	32.6	-6998.06				16.0242	468.737	14.5318	423	16.0242	-1156.57	15.5336	-300	0.18573	-600		262.323	-4.76197e-06	262.323	4.73815e-05	-17.2255	-4.94685
14.5114	518.976	14.5318	506	14.5318	-12470.1	32.65	-6997.42				16.0447	469.458	14.5523	416	16.0447	-1094.29	15.554	-300	0.18573	-600		262.263	-1.3453e-06	262.263	3.48466e-05	-17.2219	-6.80313
14.5318	518.457	14.5523	514	14.5523	-12461.6	32.7	-6999.47				16.0651	470.148	14.5727	474	16.0651	-1146.98	15.5745	-300	0.18573	-600		262.202	2.7844e-06	262.202	2.17101e-05	-17.2182	-5.16607
14.5523	517.94	14.5727	519	14.5727	-12456.1	32.75	-6999.63				16.0855	470.805	14.5932	475	16.0855	-1132.63	15.5949	-300	0.18573	-600		262.141	5.8222e-06	262.141	8.73663e-06	-17.2146	-2.08899
14.5727	517.427	14.5932	519	14.5932	-12455.6	32.8	-6999.9				16.106	471.427	14.6136	475	16.106	-1154.25	15.6153	-300	0.18573	-600		262.08	5.78271e-06	262.08	-2.95274e-06	-17.2109	0.708
14.5932	516.925	14.6136	496	14.6136	-12478.1	32.85	-6999.91				16.1264	472.013	14.6341	431	16.1264	-1156.84	15.6358	-300	0.18573	-600		262.019	1.39709e-06	262.019	-1.1881e-05	-17.2073	4.2759
14.6136	516.436	14.6341	523	14.6341	-12450.6	32.9	-6999.88				16.1469	472.56	14.6545	449	16.1469	-1101.39	15.6562	-300	0.18573	-600		261.958	-7.09976e-06	261.958	-1.71355e-05	-17.2036	3.80895
14.6341	515.963	14.6545	509	14.6545	-12464.1	32.95	-6999.73				16.1673	473.069	14.675	454	16.1673	-1148.9	15.6767	-300	0.18573	-600		261.897	-1.79693e-05	261.897	-1.93052e-05	-17.2	2.01271
14.6545	515.511	14.675	486	14.675	-12486.7	33	-6997.31				16.1878	473.536	14.6954	430	16.1878	-1156.36	15.6971	-300	0.18573	-600		261.836	-2.88382e-05	261.836	-2.00103e-05	-17.1963	1.14813
14.675	515.082	14.6954	508	14.6954	-12464.3	33.05	-6996.91				16.2082	473.961	14.7158	452	16.2082	-1147.79	15.7176	-300	0.18573	-600		261.775	-3.76255e-05	261.775	-2.02319e-05	-17.1927	0.76073
14.6954	514.678	14.7158	528	14.7158	-12443.9	33.1	-6997.39				16.2286	474.343	14.7363	471	16.2286	-1158.17	15.738	-300	0.18573	-600		261.714	-4.2774e-05	261.714	-1.94007e-05	-17.1891	-0.09909
14.7158	514.301	14.7363	526	14.7363	-12445.6	33.15	-6999.29				16.2491	474.681	14.7567	464	16.2491	-1114.51	15.7584	-299.996	0.18573	-600		261.653	-4.30743e-05	261.653	-1.63811e-05	-17.1854	-0.59954
14.7363	513.953	14.7567	504	14.7567	-12467.3	33.2	-6999.86				16.2695	474.974	14.7772	450	16.2695	-1143.8	15.7789	-299.988	0.18573	-600		261.593	-3.79506e-05	261.593	-1.10691e-05	-17.1818	-0.49693
14.7567	513.637	14.7772	521	14.7772	-12450	33.25	-6999.89				16.29	475.221	14.7976	458	16.29	-1120.05	15.7993	-299.983	0.18573	-600		261.532	-2.83018e-05	261.532	-4.51255e-06	-17.1781	-0.48395
14.7772	513.352	14.7976	502	14.7976	-12468.7	33.3	-6999.42				16.3104	475.423	14.818	483	16.3104	-1151.25	15.8198	-299.977	0.18573	-600		261.471	-1.68649e-05	261.471	2.56294e-06	-17.1745	-1.90686
14.7976	513.101	14.818	504	14.818	-12466.5	33.35	-6999.66				16.3309	475.578	14.8385	424	16.3309	-1155.41	15.8402	-299.974	0.18573	-600		261.41	-7.18005e-06	261.41	1.08125e-05	-17.1708	-4.06019
14.818	512.883	14.8385	491	14.8385	-12479.3	33.4	-6999.57				16.3513	475.686	14.8589	445	16.3513	-1135.51	15.8607	-299.971	0.18573	-600		261.349	-1.60479e-06	261.349	2.14654e-05	-17.1672	-5.60146
14.8385	512.7	14.8589	526	14.8589	-12444.2	33.45	-6999.9				16.3717	475.748	14.8794	428	16.3717	-1136.58	15.8811	-299.968	0.18573	-600		261.288	9.0058e-08	261.288	3.4588e-05	-17.1635	-5.79449
14.8589	512.552	14.8794	535	14.8794	-12435.1	33.5	-6999.95				16.3922	475.763	14.8998	436	16.3922	-1131.59	15.9016	-299.963	0.18573	-600		261.227	3.95039e-07	261.227	4.84097e-05	-17.1599	-4.51527
14.8794	512.439	14.8998	475	14.8998	-12495	33.55	-6999.95				16.4126	475.733	14.9203	464	16.4126	-1071.56	15.922	-299.958	0.18573	-600		261.166	2.27203e-06	261.166	6.03484e-05	-17.1562	-3.61047
14.8998	512.361	14.9203	561	14.9203	-12409	33.6	-6999.94				16.4331	475.656	14.9407	424	16.4331	-1160.48	15.9424	-299.951	0.18573	-600		261.105	7.23627e-06	261.105	6.86008e-05	-17.1526	-3.1676
14.9203	512.319	14.9407	492	14.9407	-12477.9	33.65	-6999.91				16.4535	475.535	14.9611	431	16.4535	-1132.36	15.9629	-299.942	0.18573	-600		261.044	1.45543e-05	261.044	7.29618e-05	-17.1489	-4.77974
14.9407	512.311	14.9611	528	14.9611	-12442	33.7	-6999.77				16.474	475.37	14.9816	432	16.474	-1177.2	15.9833	-299.931	0.18573	-600		260.983	2.18458e-05	260.983	7.45292e-05	-17.1453	-6.54072
14.9611	512.338	14.9816	517	14.9816	-12453	33.75	-6997.74				16.4944	475.16	15.002	462	16.4944	-1133.99	16.0038	-299.916	0.18573	-600		260.923	2.64622e-05	260.923	7.4742e-05	-17.1417	-7.08887
14.9816	512.4	15.002	528	15.002	-12442.1	33.8	-6998.91				16.5148	474.909	15.0225	475	16.5148	-1122.74	16.0242	-299.896	0.18573	-600		260.862	2.6768e-05	260.862	7.44149e-05	-17.138	-6.06266
15.002	512.494	15.0225	505	15.0225	-12465.3	33.85	-6998.27				16.5353	474.616	15.0429	458	16.5353	-1154.44	16.0447	-299.868	0.18573	-600		260.801	2.27862e-05	260.801	7.33729e-05	-17.1344	-5.06213
15.0225	512.621	15.0429	468	15.0429	-12502.4	33.9	-6997.43				16.5557	474.283	15.0634	420	16.5557	-1127.11	16.0651	-299.827	0.18573	-600		260.74	1.60836e-05	260.74	7.08778e-05	-17.1307	-5.321
15.0429	512.776	15.0634	483	15.0634	-12487.6	33.95	-6996.2				16.5762	473.911	15.0838	445	16.5762	-1146.74	16.0855	-299.764	0.18573	-600		260.679	8.99932e-06	260.679	6.63161e-05	-17.1271	-4.36608
15.0634	512.958	15.0838	518	15.0838	-12452.8	34	-6997.19				16.5966	473.502	15.1043	454	16.5966	-1116.33	16.106	-299.658	0.18573	-600		260.618	3.50691e-06	260.618	5.9451e-05	-17.1234	-4.13199
15.0838	513.166	15.1043	509	15.1043	-12462	34.05	-6998.75				16.6171	473.057	15.1247	463	16.6171	-1149.88	16.1264	-299.455	0.18573	-600		260.557	2.79077e-07	260.557	5.03495e-05	-17.1198	-4.50464
15.1043	513.397	15.1247	546	15.1247	-12425.3	34.1	-6998.84				16.6375	472.577	15.1451	478	16.6375	-1158.41	16.1469	-298.771	0.18573	-600		260.496	-1.43224e-06	260.496	3.96746e-05	-17.1161	-4.9761
15.1247	513.65	15.1451	500	15.1451	-12471.6	34.15	-6998.8				16.6579	472.065	15.1656	397	16.6579	-1090.89	16.1673	-295.715	0.18573	-600		260.435	-3.00546e-06	260.435	2.92283e-05	-17.1125	-5.96481
15.1451	513.925	15.1656	534	15.1656	-12437.9	34.2	-6999.2				16.6784	471.522	15.186	483	16.6784	-1155.35	16.1878	-289.311	0.18573	-600		260.374	-5.39079e-06	260.374	2.15866e-05	-17.1088	-4.84731
15.1656	514.22	15.186	510	15.186	-12462.2	34.25	-6999.61				16.6988	470.95	15.2065	446	16.6988	-1095.78	16.2082	-289.235	0.18573	-600		260.313	-8.731e-06	260.313	1.84242e-05	-17.1052	-2.9449
15.186	514.532	15.2065	536	15.2065	-12436.5	34.3	-6999.78				16.7193	470.351	15.2269	421	16.7193	-1132.18	16.2286	-291.999	0.18573	-600		260.253	-1.27623e-05	260.253	1.90649e-05	-17.1016	-1.82546
15.2065	514.86	15.2269	483	15.2269	-12489.8	34.35	-6999.77				16.7397	469.727	15.2474	462	16.7397	-1127.55	16.2491	-294.971	0.18573	-600		260.192	-1.72054e-05	260.192	2.1024e-05	-17.0979	-3.09189
15.2269	515.202	15.2474	538	15.2474	-12435.2	34.4	-6998.51				16.7602	469.079	15.2678	500	16.7602	-1126.91	16.2695	-298.244	0.18573	-600		260.131	-2.1513e-05	260.131	2.20296e-05	-17.0943	-7.01305
15.2474	515.554	15.2678	525	15.2678	-12448.6	34.45	-6998.98				16.7806	468.41	15.2882	485	16.7806	-1112.24	16.29	-299.374	0.18573	-600		260.07	-2.42337e-05	260.07	2.12695e-05	-17.0906	-7.66492
15.2678	515.914	15.2882	535	15.2882	-12438.9	34.5	-6997.46				16.8011	467.722	15.3087	470	16.8011	-1122.55	16.3104	-299.648	0.18573	-600		260.009	-2.31028e-05	260.009	1.88564e-05	-17.087	-4.89039
15.2882	516.28	15.3087	544	15.3087	-12430.3	34.55	-6999.26				16.8215	467.016	15.3291	455	16.8215	-1115.84	16.3309	-299.762	0.18573	-600		259.948	-1.6415e-05	259.948	1.48741e-05	-17.0833	-4.5968
15.3087	516.647	15.3291	522	15.3291	-12452.7	34.6	-6999.31				16.8419	466.296	15.3496	462	16.8419	-1122.12	16.3513	-299.827	0.18573	-600		259.887	-4.71173e-06	259.887	9.46124e-06	-17.0797	-6.53657
15.3291	517.014	15.3496	530	15.3496	-12445	34.65	-6999.75				16.8624	465.562	15.37	457	16.8624	-1135.39	16.3717	-299.869	0.18573	-600		259.826	8.93069e-06	259.826	3.42909e-06	-17.076	-6.61531
15.3496	517.376	15.37	499	15.37	-12476.4	34.7	-6998.52				16.8828	464.817	15.3905	473	16.8828	-1125.65	16.3922	-299.897	0.18573	-600		259.765	2.05652e-05	259.765	-1.86634e-06	-17.0724	-5.5235
15.37	517.729	15.3905	528	15.3905	-12447.7	34.75	-6997.17				16.9033	464.064	15.4109	426	16.9033	-1178.89	16.4126	-299.913	0.18573	-600		259.704	2.76299e-05	259.704	-5.28423e-06	-17.0687	-4.63905
15.3905	518.07	15.4109	522	15.4109	-12454	34.8	-6998.07				16.9237	463.303	15.4314	464	16.9237	-1130.13	16.4331	-299.913	0.18573	-600		259.643	2.99206e-05	259.643	-6.18283e-06	-17.0651	-6.41866
15.4109	518.395	15.4314	485	15.4314	-12491.3	34.85	-6998.65				16.9442	462.539	15.4518	415	16.9442	-1137.37	16.4535	-299.916	0.18573	-600		259.583	2.88524e-05	259.583	-4.18158e-06	-17.0615	-7.77588
15.4314	518.701	15.4518	530	15.4518	-12446.6	34.9	-6999.68				16.9646	461.771	15.4722	449	16.9646	-1140.6	16.474	-299.915	0.18573	-600		259.522	2.62139e-05	259.522	5.19671e-07	-17.0578	-6.63038
15.4518	518.983	15.4722	541	15.4722	-12435.9	34.95	-6999.85				16.985	461.003	15.4927	462	16.985	-1126.83	16.4944	-299.915	0.18573	-600		259.461	2.36171e-05	259.461	6.1869e-06	-17.0542	-4.54772
15.4722	519.237	15.4927	518	15.4927	-12459.1	35	-6999.79				17.0055	460.237	15.5131	480	17.0055	-1130.07	16.5148	-299.916	0.18573	-600		259.4	2.25724e-05	259.4	9.56493e-06	-17.0505	-4.05587
15.4927	519.461	15.5131	528	15.5131	-12449.3	35.05	-6998.5				17.0259	459.475	15.5336	498	17.0259	-1165.3	16.5353	-299.914	0.18573	-600		259.339	2.43484e-05	259.339	7.87892e-06	-17.0469	-6.07013
15.5131	519.65	15.5336	523	15.5336	-12454.4	35.1	-6996.93				17.0464	458.718	15.554	459	17.0464	-1126.55	16.5557	-299.911	0.18573	-600		259.278	2.93208e-05	259.278	1.31788e-06	-17.0432	-5.28126
15.5336	519.801	15.554	496	15.554	-12481.5	35.15	-6998.56				17.0668	457.969	15.5745	467	17.0668	-1150.8	16.5762	-299.905	0.18573	-600		259.217	3.64542e-05	259.217	-6.60403e-06	-17.0396	0.05423
15.554	519.911	15.5745	508	15.5745	-12469.6	35.2	-6998.93				17.0873	457.23	15.5949	466	17.0873	-1094.06	16.5966	-299.897	0.18573	-600		259.156	4.36792e-05	259.156	-1.14356e-05	-17.0359	1.51071
15.5745	519.977	15.5949	547	15.5949	-12430.6	35.25	-6999.84				17.1077	456.502	15.6153	437	17.1077	-1092.33	16.6171	-299.888	0.18573	-600		259.095	4.91346e-05	259.095	-1.08373e-05	-17.0323	-1.56978
15.5949	519.998	15.6153	513	15.6153	-12464.6	35.3	-6999.88				17.1281	455.788	15.6358	445	17.1281	-1102.62	16.6375	-299.88	0.18573	-600		259.034	5.23583e-05	259.034	-5.81341e-06	-17.0286	-3.12186
15.6153	519.971	15.6358	539	15.6358	-12438.5	35.35	-6999.75				17.1486	455.09	15.6562	470	17.1486	-1124.92	16.6579	-299.861	0.18573	-600		258.973	5.43967e-05	258.973	3.85681e-07	-17.025	-4.39998
15.6358	519.894	15.6562	532	15.6562	-12445.4	35.4	-6999.73				17.169	454.408	15.6767	437	17.169	-1106.24	16.6784	-299.834	0.18573	-600		258.913	5.66865e-05	258.913	4.32688e-06	-17.0214	-4.77884
15.6562	519.766	15.6767	505	15.6767	-12472.2	35.45	-6997.76				17.1895	453.745	15.6971	465	17.1895	-1153.57	16.6988	-299.793	0.18573	-600		258.852	5.97422e-05	258.852	3.92551e-06	-17.0177	-3.82539
15.6767	519.588	15.6971	516	15.6971	-12461	35.5	-6997.38				17.2099	453.103	15.7176	432	17.2099	-1078.93	16.7193	-299.732	0.18573	-600		258.791	6.29193e-05	258.791	-1.0632e-06	-17.0141	-4.14265
15.6971	519.358	15.7176	517	15.7176	-12459.7	35.55	-6998.23				17.2304	452.484	15.738	481	17.2304	-1119.31	16.7397	-299.639	0.18573	-600		258.73	6.53745e-05	258.73	-9.21288e-06	-17.0104	-5.72642
15.7176	519.078	15.738	501	15.738	-12475.4	35.6	-6999.11				17.2508	451.888	15.7584	438	17.2508	-1128.72	16.7602	-299.49	0.18573	-600		258.669	6.70391e-05	258.669	-1.80599e-05	-17.0068	-4.72969
15.738	518.749	15.7584	533	15.7584	-12443	35.65	-6999.86				17.2712	451.317	15.7789	456	17.2712	-1118.14	16.7806	-299.224	0.18573	-600		258.608	6.8553e-05	258.608	-2.51979e-05	-17.0031	-3.97274
15.7584	518.372	15.7789	505	15.7789	-12470.6	35.7	-6999.92				17.2917	450.773	15.7993	469	17.2917	-1124.6	16.8011	-298.529	0.18573	-600		258.547	7.04748e-05	258.547	-2.94292e-05	-16.9995	-7.0256
15.7789	517.949	15.7993	494	15.7993	-12481.1	35.75	-6999.92				17.3121	450.257	15.8198	430	17.3121	-1136.08	16.8215	-295.338	0.18573	-600		258.486	7.28454e-05	258.486	-3.1283e-05	-16.9958	-8.58244
15.7993	517.484	15.8198	524	15.8198	-12450.6	35.8	-6999.88				17.3326	449.77	15.8402	429	17.3326	-1157.6	16.8419	-285.691	0.18573	-600		258.425	7.54314e-05	258.425	-3.23579e-05	-16.9922	-9.16297
15.8198	516.979	15.8402	543	15.8402	-12431.1	35.85	-6999.56				17.353	449.313	15.8607	474	17.353	-1093.14	16.8624	-279.747	0.18573	-600		258.364	7.79899e-05	258.364	-3.39016e-05	-16.9885	-8.98751
15.8402	516.438	15.8607	530	15.8607	-12443.5	35.9	-6997				17.3735	448.889	15.8811	495	17.3735	-1085.72	16.8828	-285.449	0.18573	-600		258.303	8.01e-05	258.303	-3.58191e-05	-16.9849	-6.61472
15.8607	515.867	15.8811	498	15.8811	-12474.9	35.95	-6999.27				17.3939	448.496	15.9016	483	17.3939	-1093.32	16.9033	-288.631	0.18573	-600		258.243	8.09829e-05	258.243	-3.6931e-05	-16.9813	-1.98131
15.8811	515.268	15.9016	535	15.9016	-12437.3	36	-6998.52				17.4143	448.137	15.922	480	17.4143	-1152.97	16.9237	-294.931	0.18573	-600		258.182	7.98139e-05	258.182	-3.61086e-05	-16.9776	1.18634
15.9016	514.648	15.922	528	15.922	-12443.6	36.05	-6999.74				17.4348	447.813	15.9424	450	17.4348	-1102.64	16.9442	-298.387	0.18573	-600		258.121	7.62629e-05	258.121	-3.31958e-05	-16.974	1.20613
15.922	514.012	15.9424	510	15.9424	-12461	36.1	-6999.05				17.4552	447.523	15.9629	432	17.4552	-1117.35	16.9646	-299.25	0.18573	-600		258.06	7.06272e-05	258.06	-2.9043e-05	-16.9703	1.50892
15.9424	513.364	15.9629	547	15.9629	-12423.3	36.15	-6998.44				17.4757	447.269	15.9833	475	17.4757	-1109.1	16.985	-299.521	0.18573	-600		257.999	6.34398e-05	257.999	-2.48643e-05	-16.9667	0.44592
15.9629	512.712	15.9833	529	15.9833	-12440.7	36.2	-6999.19				17.4961	447.051	16.0038	480	17.4961	-1152.88	17.0055	-299.661	0.18573	-600		257.938	5.50149e-05	257.938	-2.15365e-05	-16.963	-2.34288
15.9833	512.062	16.0038	544	16.0038	-12425.1	36.25	-6999.38				17.5166	446.87	16.0242	441	17.5166	-1102.7	17.0259	-299.747	0.18573	-600		257.877	4.536e-05	257.877	-1.92659e-05	-16.9594	-3.05991
16.0038	511.418	16.0242	506	16.0242	-12462.4	36.3	-6999.9				17.537	446.725	16.0447	504	17.537	-1136.55	17.0464	-299.803	0.18573	-600		257.816	3.45074e-05	257.816	-1.76826e-05	-16.9557	-3.92276
16.0242	510.788	16.0447	513	16.0447	-12454.8	36.35	-6999.95				17.5574	446.618	16.0651	452	17.5574	-1129.45	17.0668	-299.843	0.18573	-600		257.755	2.30128e-05	257.755	-1.61614e-05	-16.9521	-5.45775
16.0447	510.177	16.0651	516	16.0651	-12451.2	36.4	-6999.96				17.5779	446.548	16.0855	467	17.5779	-1133.38	17.0873	-299.872	0.18573	-600		257.694	1.21525e-05	257.694	-1.40993e-05	-16.9484	-3.12804
16.0651	509.589	16.0855	486	16.0855	-12480.7	36.45	-6999.95				17.5983	446.515	16.106	446	17.5983	-1146.34	17.1077	-299.893	0.18573	-600		257.633	3.42244e-06	257.633	-1.10301e-05	-16.9448	0.3527
16.0855	509.029	16.106	497	16.106	-12469.1	36.5	-6999.92				17.6188	446.52	16.1264	444	17.6188	-1095.35	17.1281	-299.909	0.18573	-600		257.573	-2.37405e-06	257.573	-6.67409e-06	-16.9411	0.25576
16.106	508.5	16.1264	503	16.1264	-12462.6	36.55	-6999.56				17.6392	446.561	16.1469	500	17.6392	-1101.39	17.1486	-299.922	0.18573	-600		257.512	-5.45275e-06	257.512	-1.00336e-06	-16.9375	-3.48982
16.1264	508.008	16.1469	533	16.1469	-12432.2	36.6	-6998.76				17.6597	446.64	16.1673	453	17.6597	-1155.47	17.169	-299.933	0.18573	-600		257.451	-6.23395e-06	257.451	5.77299e-06	-16.9339	-4.78458
16.1469	507.557	16.1673	554	16.1673	-12410.8	36.65	-6999.58				17.6801	446.754	16.1878	446	17.6801	-1089.58	17.1895	-299.941	0.18573	-600		257.39	-4.28287e-06	257.39	1.3319e-05	-16.9302	-2.23048
16.1673	507.152	16.1878	518	16.1878	-12446.4	36.7	-6999.41				17.7006	446.905	16.2082	455	17.7006	-1153.73	17.2099	-299.948	0.18573	-600		257.329	1.51174e-06	257.329	2.11138e-05	-16.9266	-1.20002
16.1878	506.798	16.2082	486	16.2082	-12478.1	36.75	-6999.82				17.721	447.091	16.2286	445	17.721	-1152.92	17.2304	-299.954	0.18573	-600		257.268	1.14004e-05	257.268	2.81357e-05	-16.9229	0.50227
16.2082	506.499	16.2286	470	16.2286	-12493.9	36.8	-6999.57				17.7414	447.312	16.2491	489	17.7414	-1119.14	17.2508	-299.959	0.18573	-600		257.207	2.36009e-05	257.207	3.28291e-05	-16.9193	1.20802
16.2286	506.257	16.2491	511	16.2491	-12452.7	36.85	-6997.09				17.7619	447.566	16.2695	460	17.7619	-1159.39	17.2712	-299.964	0.18573	-600		257.146	3.49461e-05	257.146	3.39232e-05	-16.9156	-2.9138
16.2491	506.077	16.2695	456	16.2695	-12507.6	36.9	-6996.98				17.7823	447.854	16.29	484	17.7823	-1119.68	17.2917	-299.979	0.18573	-600		257.085	4.28616e-05	257.085	3.15924e-05	-16.912	-5.68433
16.2695	505.961	16.29	460	16.29	-12503.5	36.95	-6995.7				17.8028	448.174	16.3104	453	17.8028	-1101	17.3121	-299.989	0.18573	-600		257.024	4.69436e-05	257.024	2.76045e-05	-16.9083	-7.08559
16.29	505.911	16.3104	463	16.3104	-12500.6	37	-6998.09				17.8232	448.525	16.3309	449	17.8232	-1138.35	17.3326	-299.995	0.18573	-600		256.963	4.89419e-05	256.963	2.39986e-05	-16.9047	-5.82991
16.3104	505.928	16.3309	488	16.3309	-12475.6	37.05	-6998.63				17.8437	448.905	16.3513	469	17.8437	-1105.73	17.353	-300	0.18573	-600		256.903	5.14475e-05	256.903	2.16085e-05	-16.901	-3.82371
16.3309	506.013	16.3513	522	16.3513	-12441.8	37.1	-6999.6				17.8641	449.314	16.3717	468	17.8641	-1135.14	17.3735	-300	0.18573	-600		256.842	5.63302e-05	256.842	1.99933e-05	-16.8974	-3.09854
16.3513	506.168	16.3717	486	16.3717	-12478	37.15	-6999.55				17.8846	449.751	16.3922	473	17.8846	-1139.58	17.3939	-300	0.18573	-600		256.781	6.3828e-05	256.781	1.8578e-05	-16.8938	0.02197
16.3717	506.392	16.3922	489	16.3922	-12475.3	37.2	-6998.72				17.905	450.213	16.4126	533	17.905	-1113.04	17.4143	-300	0.18573	-600		256.72	7.27169e-05	256.72	1.73649e-05	-16.8901	2.23234
16.3922	506.684	16.4126	472	16.4126	-12492.7	37.25	-6996.33				17.9254	450.7	16.4331	444	17.9254	-1098.53	17.4348	-300	0.18573	-600		256.659	8.13259e-05	256.659	1.63685e-05	-16.8865	2.98325
16.4126	507.044	16.4331	526	16.4331	-12439.1	37.3	-6998.11				17.9459	451.209	16.4535	472	17.9459	-1137.04	17.4552	-300	0.18573	-600		256.598	8.84702e-05	256.598	1.47486e-05	-16.8828	0.98541
16.4331	507.47	16.4535	537	16.4535	-12428.6	37.35	-6997.92				17.9663	451.74	16.474	427	17.9663	-1076.57	17.4757	-300	0.18573	-600		256.537	9.3442e-05	256.537	1.09957e-05	-16.8792	-0.3343
16.4535	507.96	16.474	477	16.474	-12489.1	37.4	-6999.39				17.9868	452.29	16.4944	470	17.9868	-1118.12	17.4961	-300	0.18573	-600		256.476	9.53627e-05	256.476	4.14402e-06	-16.8755	0.43479
16.474	508.511	16.4944	483	16.4944	-12483.8	37.45	-6999.87				18.0072	452.857	16.5148	481	18.0072	-1116.68	17.5166	-300	0.18573	-600		256.415	9.31695e-05	256.415	-5.20425e-06	-16.8719	-0.18618
16.4944	509.119	16.5148	502	16.5148	-12465.4	37.5	-6999.82				18.0277	453.44	16.5353	449	18.0277	-1149.27	17.537	-300	0.18573	-600		256.354	8.68052e-05	256.354	-1.49549e-05	-16.8682	-2.87224
16.5148	509.782	16.5353	518	16.5353	-12450.1	37.55	-6999.82				18.0481	454.036	16.5557	476	18.0481	-1110.86	17.5574	-300	0.18573	-600		256.293	7.84241e-05	256.293	-2.25404e-05	-16.8646	-5.65272
16.5353	510.496	16.5557	482	16.5557	-12486.9	37.6	-6999.89				18.0685	454.645	16.5762	456	18.0685	-1108.47	17.5779	-300	0.18573	-600		256.233	7.19e-05	256.233	-2.61377e-05	-16.8609	-7.42374
16.5557	511.254	16.5762	506	16.5762	-12463.7	37.65	-6999.9				18.089	455.262	16.5966	486	18.089	-1141.09	17.5983	-300	0.18573	-600		256.172	7.05409e-05	256.172	-2.54214e-05	-16.8573	-4.34914
16.5762	512.054	16.5966	515	16.5966	-12455.5	37.7	-6999.95				18.1094	455.887	16.6171	452	18.1094	-1100.72	17.6188	-300	0.18573	-600		256.111	7.4856e-05	256.111	-2.14959e-05	-16.8537	-0.46372
16.5966	512.888	16.6171	504	16.6171	-12467.4	37.75	-6999.93				18.1299	456.518	16.6375	443	18.1299	-1115.35	17.6392	-300	0.18573	-600		256.05	8.22531e-05	256.05	-1.60696e-05	-16.85	2.82591
16.6171	513.752	16.6375	510	16.6375	-12462.3	37.8	-6999.8				18.1503	457.151	16.6579	510	18.1503	-1136.98	17.6597	-300	0.18573	-600		255.989	8.87864e-05	255.989	-1.04582e-05	-16.8464	3.73913
16.6375	514.64	16.6579	485	16.6579	-12488.2	37.85	-6999.73				18.1708	457.784	16.6784	445	18.1708	-1130.61	17.6801	-300	0.18573	-600		255.928	9.14941e-05	255.928	-5.20121e-06	-16.8427	-1.433
16.6579	515.544	16.6784	517	16.6784	-12457.1	37.9	-6998.29				18.1912	458.416	16.6988	504	18.1912	-1123.24	17.7006	-300	0.18573	-600		255.867	8.97761e-05	255.867	-5.38645e-07	-16.8391	-6.75381
16.6784	516.46	16.6988	511	16.6988	-12464	37.95	-6997.33				18.2116	459.044	16.7193	467	18.2116	-1131.87	17.721	-300	0.18573	-600		255.806	8.52217e-05	255.806	2.85815e-06	-16.8354	-8.11594
16.6988	517.379	16.7193	566	16.7193	-12409.9	38	-6998.81				18.2321	459.665	16.7397	471	18.2321	-1144.49	17.7414	-300	0.18573	-600		255.745	8.02876e-05	255.745	3.78468e-06	-16.8318	-5.37275
16.7193	518.295	16.7397	514	16.7397	-12462.8	38.05	-6998.59				18.2525	460.277	16.7602	471	18.2525	-1126.11	17.7619	-300	0.18573	-600		255.684	7.67698e-05	255.684	1.3093e-06	-16.8281	-0.98098
16.7397	519.201	16.7602	523	16.7602	-12454.7	38.1	-6999.22				18.273	460.878	16.7806	485	18.273	-1119.71	17.7823	-300	0.18573	-600		255.623	7.4971e-05	255.623	-4.43759e-06	-16.8245	2.43935
16.7602	520.089	16.7806	524	16.7806	-12454.6	38.15	-6996.1				18.2934	461.464	16.8011	474	18.2934	-1118.29	17.8028	-300	0.18573	-600		255.563	7.38712e-05	255.563	-1.23199e-05	-16.8208	2.86887
16.7806	520.954	16.8011	527	16.8011	-12452.4	38.2	-6998.37				18.3138	462.035	16.8215	480	18.3138	-1099.86	17.8232	-300	0.18573	-600		255.502	7.18763e-05	255.502	-2.11034e-05	-16.8172	0.44135
16.8011	521.787	16.8215	555	16.8215	-12425.2	38.25	-6991.47				18.3343	462.586	16.8419	473	18.3343	-1143.41	17.8437	-300	0.18573	-600		255.441	6.75366e-05	255.441	-3.03807e-05	-16.8136	-0.70544
16.8215	522.582	16.8419	569	16.8419	-12412	38.3	-6997.36				18.3547	463.116	16.8624	459	18.3547	-1153.94	17.8641	-300	0.18573	-600		255.38	6.0024e-05	255.38	-4.03069e-05	-16.8099	-5.83847e-05
16.8419	523.333	16.8624	590	16.8624	-12391.7	38.35	-6995.62				18.3752	463.621	16.8828	468	18.3752	-1103.45	17.8846	-300	0.18573	-600		255.319	4.94196e-05	255.319	-5.02875e-05	-16.8063	-0.68702
16.8624	524.032	16.8828	553	16.8828	-12429.3	38.4	-6991.81				18.3956	464.101	16.9033	414	18.3956	-1132.93	17.905	-300	0.18573	-600		255.258	3.66688e-05	255.258	-5.81373e-05	-16.8026	-0.04973
16.8828	524.674	16.9033	555	16.9033	-12427.9	38.45	-6997.7				18.4161	464.552	16.9237	462	18.4161	-1139.38	17.9254	-300	0.18573	-600		255.197	2.30341e-05	255.197	-6.09705e-05	-16.799	1.51978
16.9033	525.252	16.9237	563	16.9237	-12420.4	38.5	-6996.04				18.4365	464.972	16.9442	454	18.4365	-1100.8	17.9459	-300	0.18573	-600		255.136	9.43554e-06	255.136	-5.7237e-05	-16.7953	2.66495
16.9237	525.761	16.9442	590	16.9442	-12393.8	38.55	-6998.99				18.457	465.359	16.9646	450	18.457	-1160.19	17.9663	-300	0.18573	-600		255.075	-3.58996e-06	255.075	-4.79659e-05	-16.7917	2.88727
16.9442	526.196	16.9646	592	16.9646	-12392.2	38.6	-6999.75				18.4774	465.71	16.985	463	18.4774	-1145.54	17.9868	-300	0.18573	-600		255.014	-1.52696e-05	255.014	-3.60528e-05	-16.788	0.7988
16.9646	526.552	16.985	568	16.985	-12416.5	38.65	-6999.83				18.4978	466.024	17.0055	459	18.4978	-1120.85	18.0072	-300	0.18573	-600		254.953	-2.424e-05	254.953	-2.44217e-05	-16.7844	-1.35032
16.985	526.826	17.0055	557	17.0055	-12427.6	38.7	-6999.82				18.5183	466.298	17.0259	423	18.5183	-1119.13	18.0277	-300	0.18573	-600		254.893	-2.91622e-05	254.893	-1.47983e-05	-16.7807	-2.57049
17.0055	527.013	17.0259	531	17.0259	-12453.7	38.75	-6999.52				18.5387	466.53	17.0464	461	18.5387	-1184.36	18.0481	-300	0.18573	-600		254.832	-2.97432e-05	254.832	-7.83949e-06	-16.7771	-3.37182
17.0259	527.111	17.0464	549	17.0464	-12435.8	38.8	-6996.58				18.5592	466.72	17.0668	436	18.5592	-1155.55	18.0685	-300	0.18573	-600		254.771	-2.70317e-05	254.771	-3.91409e-06	-16.7734	-3.80373
17.0464	527.116	17.0668	532	17.0668	-12452.7	38.85	-6999.17				18.5796	466.864	17.0873	492	18.5796	-1145.69	18.089	-300	0.18573	-600		254.71	-2.27792e-05	254.71	-3.53009e-06	-16.7698	-3.13598
17.0668	527.029	17.0873	540	17.0873	-12444.5	38.9	-6998.21				18.6001	466.961	17.1077	493	18.6001	-1164.79	18.1094	-300	0.18573	-600		254.649	-1.86893e-05	254.649	-7.13097e-06	-16.7662	-3.5507
17.0873	526.846	17.1077	554	17.1077	-12430.2	38.95	-6999.63				18.6205	467.01	17.1281	482	18.6205	-1138.84	18.1299	-300	0.18573	-600		254.588	-1.61262e-05	254.588	-1.46097e-05	-16.7625	-3.96867
17.1077	526.568	17.1281	516	17.1281	-12467.8	39	-6999.89				18.641	467.011	17.1486	459	18.641	-1136.84	18.1503	-300	0.18573	-600		254.527	-1.59692e-05	254.527	-2.49178e-05	-16.7589	-3.67329
17.1281	526.195	17.1486	544	17.1486	-12439.4	39.05	-6999.77				18.6614	466.961	17.169	477	18.6614	-1172.79	18.1708	-300	0.18573	-600		254.466	-1.82608e-05	254.466	-3.59911e-05	-16.7552	-4.08818
17.1486	525.728	17.169	552	17.169	-12430.8	39.1	-6999.88				18.6818	466.859	17.1895	429	18.6818	-1167.69	18.1912	-300	0.18573	-600		254.405	-2.20077e-05	254.405	-4.51765e-05	-16.7516	-4.14722
17.169	525.167	17.1895	509	17.1895	-12473.2	39.15	-6999.79				18.7023	466.706	17.2099	503	18.7023	-1163.53	18.2116	-300	0.18573	-600		254.344	-2.5603e-05	254.344	-5.01767e-05	-16.7479	-3.06138
17.1895	524.516	17.2099	480	17.2099	-12501.4	39.2	-6999.19				18.7227	466.5	17.2304	462	18.7227	-1112.33	18.2321	-300	0.18573	-600		254.283	-2.75934e-05	254.283	-5.01039e-05	-16.7443	-2.89096
17.2099	523.777	17.2304	492	17.2304	-12488.6	39.25	-6998.33				18.7432	466.241	17.2508	452	18.7432	-1162.07	18.2525	-300	0.18573	-600		254.223	-2.71184e-05	254.223	-4.59227e-05	-16.7406	-3.95967
17.2304	522.953	17.2508	510	17.2508	-12469.7	39.3	-6999.44				18.7636	465.929	17.2712	462	18.7636	-1127.76	18.273	-299.995	0.18573	-600		254.162	-2.38843e-05	254.162	-3.9845e-05	-16.737	-2.74946
17.2508	522.048	17.2712	543	17.2712	-12435.7	39.35	-6998.76				18.7841	465.565	17.2917	455	18.7841	-1096.39	18.2934	-299.991	0.18573	-600		254.101	-1.80879e-05	254.101	-3.39904e-05	-16.7333	0.41694
17.2712	521.067	17.2917	517	17.2917	-12460.6	39.4	-6999.32				18.8045	465.148	17.3121	443	18.8045	-1184.98	18.3138	-299.989	0.18573	-600		254.04	-1.04548e-05	254.04	-2.92203e-05	-16.7297	0.88229
17.2917	520.013	17.3121	492	17.3121	-12484.5	39.45	-6998.91				18.8249	464.678	17.3326	421	18.8249	-1113.51	18.3343	-299.985	0.18573	-600		253.979	-2.11632e-06	253.979	-2.49448e-05	-16.7261	0.17476
17.3121	518.893	17.3326	459	17.3326	-12516.3	39.5	-6997.33				18.8454	464.157	17.353	485	18.8454	-1146.99	18.3547	-299.983	0.18573	-600		253.918	5.75099e-06	253.918	-1.99389e-05	-16.7224	1.10816
17.3326	517.711	17.353	446	17.353	-12528.1	39.55	-6995.29				18.8658	463.586	17.3735	492	18.8658	-1156.41	18.3752	-299.981	0.18573	-600		253.857	1.21927e-05	253.857	-1.34366e-05	-16.7188	4.24314
17.353	516.474	17.3735	497	17.3735	-12475.8	39.6	-6997.93				18.8863	462.965	17.3939	484	18.8863	-1137.79	18.3956	-299.979	0.18573	-600		253.796	1.65074e-05	253.796	-5.68005e-06	-16.7151	7.92777
17.3735	515.188	17.3939	528	17.3939	-12443.5	39.65	-6997.72				18.9067	462.296	17.4143	424	18.9067	-1123.12	18.4161	-299.976	0.18573	-600		253.735	1.83679e-05	253.735	2.26553e-06	-16.7115	7.23349
17.3939	513.859	17.4143	531	17.4143	-12439.1	39.7	-6999.4				18.9272	461.58	17.4348	474	18.9272	-1125.41	18.4365	-299.972	0.18573	-600		253.674	1.81399e-05	253.674	8.9684e-06	-16.7078	2.46234
17.4143	512.494	17.4348	519	17.4348	-12449.7	39.75	-6999.76				18.9476	460.819	17.4552	459	18.9476	-1163.65	18.457	-299.968	0.18573	-600		253.613	1.68054e-05	253.613	1.29238e-05	-16.7042	1.12598
17.4348	511.1	17.4552	465	17.4552	-12502.3	39.8	-6999.16				18.968	460.015	17.4757	467	18.968	-1114.84	18.4774	-299.962	0.18573	-600		253.553	1.49845e-05	253.553	1.28035e-05	-16.7005	2.58513
17.4552	509.682	17.4757	474	17.4757	-12491.9	39.85	-6999.33				18.9885	459.169	17.4961	423	18.9885	-1158	18.4978	-299.955	0.18573	-600		253.492	1.17046e-05	253.492	7.99416e-06	-16.6969	3.89732
17.4757	508.249	17.4961	512	17.4961	-12452.4	39.9	-6999.22				19.0089	458.284	17.5166	473	19.0089	-1115.11	18.5183	-299.945	0.18573	-600		253.431	4.33633e-06	253.431	-7.71564e-07	-16.6932	3.82882
17.4961	506.806	17.5166	502	17.5166	-12461	39.95	-6999.6				19.0294	457.363	17.537	439	19.0294	-1145.19	18.5387	-299.932	0.18573	-600		253.37	-9.78247e-06	253.37	-1.14375e-05	-16.6896	1.64792
17.5166	505.359	17.537	476	17.537	-12485.6	40	-6999.6				19.0498	456.406	17.5574	446	19.0498	-1136.23	18.5592	-299.913	0.18573	-600		253.309	-3.12327e-05	253.309	-2.16551e-05	-16.686	-1.64711
17.537	503.917	17.5574	526	17.5574	-12434.1	40.05	-6999.09				19.0703	455.418	17.5779	442	19.0703	-1132.25	18.5796	-299.885	0.18573	-600		253.248	-5.76792e-05	253.248	-3.00463e-05	-16.6823	-2.23036
17.5574	502.484	17.5779	508	17.5779	-12450.7	40.1	-6996.3				19.0907	454.4	17.5983	429	19.0907	-1118.23	18.6001	-299.841	0.18573	-600		253.187	-8.48547e-05	253.187	-3.64328e-05	-16.6787	-0.36153
17.5779	501.066	17.5983	508	17.5983	-12449.3	40.15	-6997.86				19.1111	453.355	17.6188	480	19.1111	-1160.18	18.6205	-299.766	0.18573	-600		253.126	-0.000108328	253.126	-4.07875e-05	-16.675	-0.46453
17.5983	499.67	17.6188	490	17.6188	-12465.9	40.2	-6998.07				19.1316	452.287	17.6392	474	19.1316	-1106.11	18.641	-299.609	0.18573	-600		253.065	-0.000124784	253.065	-4.21913e-05	-16.6714	-1.01227
17.6188	498.301	17.6392	462	17.6392	-12492.6	40.25	-6998.82				19.152	451.197	17.6597	420	19.152	-1124.02	18.6614	-298.987	0.18573	-600		253.004	-0.000132549	253.004	-3.92259e-05	-16.6677	-0.42868
17.6392	496.964	17.6597	506	17.6597	-12447.3	40.3	-6999.71				19.1725	450.089	17.6801	486	19.1725	-1148.92	18.6818	-296.517	0.18573	-600		252.943	-0.000131874	252.943	-3.15959e-05	-16.6641	1.12317
17.6597	495.663	17.6801	477	17.6801	-12475	40.35	-6999.71				19.1929	448.965	17.7006	422	19.1929	-1133.79	18.7023	-292.888	0.18573	-600		252.883	-0.000125074	252.883	-2.11803e-05	-16.6604	3.54445
17.6801	494.403	17.7006	486	17.7006	-12464.8	40.4	-6999.78				19.2134	447.829	17.721	423	19.2134	-1109.66	18.7227	-294.303	0.18573	-600		252.822	-0.000115897	252.822	-1.11471e-05	-16.6568	5.08799
17.7006	493.187	17.721	460	17.721	-12489.7	40.45	-6999.3				19.2338	446.683	17.7414	457	19.2338	-1140.51	18.7432	-295.587	0.18573	-600		252.761	-0.000107811	252.761	-3.83028e-06	-16.6531	3.2444
17.721	492.02	17.7414	532	17.7414	-12416.5	40.5	-6995.83				19.2542	445.531	17.7619	417	19.2542	-1148.36	18.7636	-296.777	0.18573	-600		252.7	-0.000102199	252.7	6.26232e-07	-16.6495	-1.26988
17.7414	490.904	17.7619	522	17.7619	-12425.5	40.55	-6999.06				19.2747	444.374	17.7823	457	19.2747	-1106.2	18.7841	-298.799	0.18573	-600		252.639	-9.80647e-05	252.639	3.79115e-06	-16.6459	-0.13103
17.7619	489.842	17.7823	460	17.7823	-12486.5	40.6	-6997.92				19.2951	443.217	17.8028	476	19.2951	-1117.04	18.8045	-299.589	0.18573	-600		252.578	-9.35911e-05	252.578	7.52375e-06	-16.6422	4.72298
17.7823	488.836	17.8028	462	17.8028	-12483.5	40.65	-6999.46				19.3156	442.061	17.8232	439	19.3156	-1155.89	18.8249	-299.778	0.18573	-600		252.517	-8.79529e-05	252.517	1.30915e-05	-16.6386	6.26667
17.8028	487.888	17.8232	531	17.8232	-12413.6	40.7	-6999.88				19.336	440.91	17.8437	472	19.336	-1108.74	18.8454	-299.851	0.18573	-600		252.456	-8.1589e-05	252.456	2.11735e-05	-16.6349	5.05687
17.8232	486.998	17.8437	524	17.8437	-12419.8	40.75	-6999.93				19.3565	439.766	17.8641	443	19.3565	-1134.59	18.8658	-299.892	0.18573	-600		252.395	-7.50007e-05	252.395	3.19346e-05	-16.6313	3.12892
17.8437	486.168	17.8641	478	17.8641	-12465	40.8	-6999.94				19.3769	438.633	17.8846	439	19.3769	-1114.46	18.8863	-299.918	0.18573	-600		252.334	-6.78745e-05	252.334	4.45984e-05	-16.6276	1.4482
17.8641	485.398	17.8846	477	17.8846	-12465.3	40.85	-6999.94				19.3973	437.511	17.905	466	19.3973	-1141.34	18.9067	-299.935	0.18573	-600		252.273	-5.97125e-05	252.273	5.71501e-05	-16.624	-1.43514
17.8846	484.688	17.905	507	17.905	-12434.7	40.9	-6999.92				19.4178	436.405	17.9254	481	19.4178	-1118.23	18.9272	-299.948	0.18573	-600		252.213	-5.10685e-05	252.213	6.70312e-05	-16.6203	-3.23551
17.905	484.037	17.9254	518	17.9254	-12423.1	40.95	-6999.88				19.4382	435.316	17.9459	443	19.4382	-1132.14	18.9476	-299.957	0.18573	-600		252.152	-4.36888e-05	252.152	7.2555e-05	-16.6167	-2.82968
17.9254	483.444	17.9459	481	17.9459	-12459.5	41	-6999.73				19.4587	434.247	17.9663	504	19.4587	-1143.08	18.968	-299.964	0.18573	-600		252.091	-3.9322e-05	252.091	7.3756e-05	-16.613	-1.75465
17.9459	482.907	17.9663	437	17.9663	-12503.1	41.05	-6998.42				19.4791	433.2	17.9868	463	19.4791	-1063.03	18.9885	-299.969	0.18573	-600		252.03	-3.86261e-05	252.03	7.18748e-05	-16.6094	-0.70981
17.9663	482.426	17.9868	508	17.9868	-12431.6	41.1	-6996.41				19.4996	432.177	18.0072	465	19.4996	-1108	19.0089	-299.973	0.18573	-600		251.969	-4.12701e-05	251.969	6.817e-05	-16.6057	-1.86032
17.9868	481.997	18.0072	513	18.0072	-12426.3	41.15	-6996.32				19.52	431.18	18.0277	433	19.52	-1116.01	19.0294	-299.977	0.18573	-600		251.908	-4.66544e-05	251.908	6.34131e-05	-16.6021	-3.1722
18.0072	481.618	18.0277	483	18.0277	-12455.9	41.2	-6998.29				19.5404	430.21	18.0481	472	19.5404	-1110.04	19.0498	-299.98	0.18573	-600		251.847	-5.40524e-05	251.847	5.84531e-05	-16.5985	-2.15833
18.0277	481.285	18.0481	486	18.0481	-12452.6	41.25	-6997.88				19.5609	429.27	18.0685	475	19.5609	-1151.1	19.0703	-299.982	0.18573	-600		251.786	-6.20857e-05	251.786	5.48307e-05	-16.5948	-1.11985
18.0481	480.997	18.0685	463	18.0685	-12475.4	41.3	-6999.62				19.5813	428.361	18.089	443	19.5813	-1125.19	19.0907	-299.984	0.18573	-600		251.725	-6.85566e-05	251.725	5.43283e-05	-16.5912	-1.94863
18.0685	480.749	18.089	450	18.089	-12488.2	41.35	-6998.57				19.6018	427.485	18.1094	484	19.6018	-1090.31	19.1111	-299.986	0.18573	-600		251.664	-7.12275e-05	251.664	5.76902e-05	-16.5875	-2.93564
18.089	480.537	18.1094	451	18.1094	-12487	41.4	-6999.23				19.6222	426.643	18.1299	470	19.6222	-1103.47	19.1316	-299.989	0.18573	-600		251.603	-6.89275e-05	251.603	6.38683e-05	-16.5839	-1.79704
18.1094	480.357	18.1299	477	18.1299	-12460.8	41.45	-6999.36				19.6427	425.836	18.1503	449	19.6427	-1126.66	19.152	-299.994	0.18573	-600		251.543	-6.20418e-05	251.543	7.0646e-05	-16.5802	-2.43111
18.1299	480.206	18.1503	520	18.1503	-12417.7	41.5	-6999.42				19.6631	425.065	18.1708	456	19.6631	-1130.89	19.1725	-299.996	0.18573	-600		251.482	-5.22035e-05	251.482	7.59768e-05	-16.5766	-4.01743
18.1503	480.079	18.1708	497	18.1708	-12440.6	41.55	-6999.77				19.6836	424.331	18.1912	464	19.6836	-1076.16	19.1929	-299.999	0.18573	-600		251.421	-4.1667e-05	251.421	7.86961e-05	-16.5729	-4.64667
18.1708	479.971	18.1912	477	18.1912	-12460.5	41.6	-6998.85				19.704	423.635	18.2116	456	19.704	-1141.46	19.2134	-300	0.18573	-600		251.36	-3.27151e-05	251.36	7.81979e-05	-16.5693	-2.88974
18.1912	479.878	18.2116	457	18.2116	-12480.4	41.65	-6997.13				19.7244	422.977	18.2321	444	19.7244	-1130.81	19.2338	-300	0.18573	-600		251.299	-2.7085e-05	251.299	7.39347e-05	-16.5656	-2.38586
18.2116	479.795	18.2321	479	18.2321	-12458.4	41.7	-6999.35				19.7449	422.359	18.2525	463	19.7449	-1119.19	19.2542	-300	0.18573	-600		251.238	-2.54047e-05	251.238	6.55956e-05	-16.562	-1.81958
18.2321	479.718	18.2525	480	18.2525	-12457.3	41.75	-6998.26				19.7653	421.78	18.273	470	19.7653	-1118.61	19.2747	-300	0.18573	-600		251.177	-2.6863e-05	251.177	5.36756e-05	-16.5584	-1.1912
18.2525	479.643	18.273	466	18.273	-12471.2	41.8	-6999.69				19.7858	421.241	18.2934	472	19.7858	-1135.07	19.2951	-300	0.18573	-600		251.116	-2.94011e-05	251.116	3.94867e-05	-16.5547	-2.79999
18.273	479.564	18.2934	499	18.2934	-12438.1	41.85	-6999.78				19.8062	420.741	18.3138	491	19.8062	-1067.57	19.3156	-300	0.18573	-600		251.055	-3.05489e-05	251.055	2.43945e-05	-16.5511	-3.20209
18.2934	479.477	18.3138	472	18.3138	-12465	41.9	-6999.01				19.8267	420.281	18.3343	448	19.8267	-1149.11	19.336	-300	0.18573	-600		250.994	-2.86809e-05	250.994	9.15779e-06	-16.5474	-3.17043
18.3138	479.378	18.3343	518	18.3343	-12418.9	41.95	-6996.33				19.8471	419.86	18.3547	438	19.8471	-1067.69	19.3565	-300	0.18573	-600		250.933	-2.40182e-05	250.933	-5.80743e-06	-16.5438	-4.09655
18.3343	479.264	18.3547	475	18.3547	-12461.8	42	-6999.05				19.8676	419.478	18.3752	489	19.8676	-1082.31	19.3769	-300	0.18573	-600		250.873	-1.85785e-05	250.873	-1.9605e-05	-16.5401	-4.43786
18.3547	479.13	18.3752	458	18.3752	-12478.6	42.05	-6997.92				19.888	419.135	18.3956	460	19.888	-1083.96	19.3973	-300	0.18573	-600		250.812	-1.4971e-05	250.812	-3.05979e-05	-16.5365	-5.0857
18.3752	478.973	18.3956	489	18.3956	-12447.4	42.1	-6999.42				19.9084	418.83	18.4161	454	19.9084	-1103.66	19.4178	-300	0.18573	-600		250.751	-1.49889e-05	250.751	-3.71826e-05	-16.5328	-4.40825
18.3956	478.79	18.4161	488	18.4161	-12448.2	42.15	-6999.56				19.9289	418.561	18.4365	493	19.9289	-1107.39	19.4382	-300	0.18573	-600		250.69	-1.91122e-05	250.69	-3.88627e-05	-16.5292	-3.49813
18.4161	478.577	18.4365	465	18.4365	-12471	42.2	-6999.49				19.9493	418.329	18.457	434	19.9493	-1127.16	19.4587	-300	0.18573	-600		250.629	-2.69427e-05	250.629	-3.66048e-05	-16.5255	-0.30716
18.4365	478.333	18.457	468	18.457	-12467.7	42.25	-6999.83				19.9698	418.132	18.4774	449	19.9698	-1147.96	19.4791	-300	0.18573	-600		250.568	-3.76204e-05	250.568	-3.2311e-05	-16.5219	1.36462
18.457	478.054	18.4774	508	18.4774	-12427.4	42.3	-6999.62				19.9902	417.97	18.4978	474	19.9902	-1127.8	19.4996	-300	0.18573	-600		250.507	-4.97027e-05	250.507	-2.80379e-05	-16.5183	1.29175
18.4774	477.74	18.4978	490	18.4978	-12445	42.35	-6999.68				20.0106	417.84	18.5183	476	20.0106	-1106.67	19.52	-300	0.18573	-600		250.446	-6.11115e-05	250.446	-2.54554e-05	-16.5146	-0.21895
18.4978	477.388	18.5183	482	18.5183	-12452.6	42.4	-6999.92				20.0311	417.741	18.5387	411	20.0311	-1116.57	19.5404	-300	0.18573	-600		250.385	-6.98276e-05	250.385	-2.54544e-05	-16.511	-2.21147
18.5183	476.997	18.5387	495	18.5387	-12439.2	42.45	-6999.83				20.0515	417.673	18.5592	440	20.0515	-1127.5	19.5609	-300	0.18573	-600		250.324	-7.49087e-05	250.324	-2.77705e-05	-16.5073	-2.85367
18.5387	476.567	18.5592	486	18.5592	-12447.7	42.5	-6999.93				20.072	417.633	18.5796	450	20.072	-1113.46	19.5813	-300	0.18573	-600		250.263	-7.67993e-05	250.263	-3.09629e-05	-16.5037	-1.44373
18.5592	476.098	18.5796	491	18.5796	-12442.2	42.55	-6999.88				20.0924	417.62	18.6001	431	20.0924	-1124.45	19.6018	-300	0.18573	-600		250.202	-7.66712e-05	250.202	-3.31761e-05	-16.5	0.78436
18.5796	475.589	18.6001	492	18.6001	-12440.7	42.6	-6999.82				20.1129	417.632	18.6205	457	20.1129	-1140.46	19.6222	-300	0.18573	-600		250.142	-7.55505e-05	250.142	-3.33702e-05	-16.4964	1.9934
18.6001	475.041	18.6205	472	18.6205	-12460.1	42.65	-6999.89				20.1333	417.668	18.641	459	20.1333	-1078.5	19.6427	-300	0.18573	-600		250.081	-7.38946e-05	250.081	-3.19718e-05	-16.4927	3.22701
18.6205	474.455	18.641	475	18.641	-12456.5	42.7	-6999.77				20.1537	417.725	18.6614	423	20.1537	-1101.55	19.6631	-300	0.18573	-600		250.02	-7.15499e-05	250.02	-3.02248e-05	-16.4891	6.10267
18.641	473.831	18.6614	479	18.6614	-12451.8	42.75	-6999.25				20.1742	417.801	18.6818	428	20.1742	-1108.63	19.6836	-300	0.18573	-600		249.959	-6.78623e-05	249.959	-2.879e-05	-16.4854	7.26231
18.6614	473.172	18.6818	425	18.6818	-12505.1	42.8	-6998.31				20.1946	417.895	18.7023	432	20.1946	-1109.72	19.704	-300	0.18573	-600		249.898	-6.20676e-05	249.898	-2.6995e-05	-16.4818	7.60419
18.6818	472.479	18.7023	456	18.7023	-12473.4	42.85	-6996.86				20.2151	418.005	18.7227	483	20.2151	-1096.83	19.7244	-300	0.18573	-600		249.837	-5.39439e-05	249.837	-2.35218e-05	-16.4782	7.27999
18.7023	471.754	18.7227	452	18.7227	-12476.6	42.9	-6997.92				20.2355	418.129	18.7432	433	20.2355	-1081.96	19.7449	-300	0.18573	-600		249.776	-4.41024e-05	249.776	-1.78229e-05	-16.4745	5.54728
18.7227	470.999	18.7432	487	18.7432	-12440.9	42.95	-6994.58				20.256	418.264	18.7636	467	20.256	-1077.09	19.7653	-300	0.18573	-600		249.715	-3.34225e-05	249.715	-1.08082e-05	-16.4709	2.13367
18.7432	470.217	18.7636	458	18.7636	-12469	43	-6998.67				20.2764	418.409	18.7841	498	20.2764	-1124.24	19.7858	-300	0.18573	-600		249.654	-2.22465e-05	249.654	-4.20326e-06	-16.4672	0.7748
18.7636	469.41	18.7841	479	18.7841	-12447.2	43.05	-6996.07				20.2968	418.562	18.8045	409	20.2968	-1149.39	19.8062	-300	0.18573	-600		249.593	-1.04919e-05	249.593	5.72967e-07	-16.4636	0.59062
18.7841	468.581	18.8045	471	18.8045	-12454.4	43.1	-6996.45				20.3173	418.72	18.8249	480	20.3173	-1122.55	19.8267	-300	0.18573	-600		249.532	1.26388e-06	249.532	2.81757e-06	-16.4599	-2.47519
18.8045	467.733	18.8249	530	18.8249	-12394.5	43.15	-6998.92				20.3377	418.882	18.8454	446	20.3377	-1148.71	19.8471	-300	0.18573	-600		249.472	1.11383e-05	249.472	2.10788e-06	-16.4563	-6.07769
18.8249	466.868	18.8454	468	18.8454	-12455.6	43.2	-6997.62				20.3582	419.046	18.8658	436	20.3582	-1169.87	19.8676	-300	0.18573	-600		249.411	1.68674e-05	249.411	-2.05944e-06	-16.4526	-6.63995
18.8454	465.99	18.8658	438	18.8658	-12484.7	43.25	-6999.6				20.3786	419.209	18.8863	454	20.3786	-1140.04	19.888	-300	0.18573	-600		249.35	1.75015e-05	249.35	-1.0019e-05	-16.449	-6.36079
18.8658	465.102	18.8863	438	18.8863	-12483.8	43.3	-6999.69				20.3991	419.371	18.9067	468	20.3991	-1158.2	19.9084	-300	0.18573	-600		249.289	1.4037e-05	249.289	-2.1474e-05	-16.4453	-6.27429
18.8863	464.206	18.9067	472	18.9067	-12448.9	43.35	-6999.89				20.4195	419.529	18.9272	465	20.4195	-1136.36	19.9289	-300	0.18573	-600		249.228	8.36136e-06	249.228	-3.55392e-05	-16.4417	-6.89327
18.9067	463.305	18.9272	490	18.9272	-12430	43.4	-6999.92				20.44	419.681	18.9476	426	20.44	-1181.51	19.9493	-299.995	0.18573	-600		249.167	1.8041e-06	249.167	-5.12624e-05	-16.438	-6.09976
18.9272	462.402	18.9476	465	18.9476	-12454.1	43.45	-6999.89				20.4604	419.827	18.968	474	20.4604	-1127.65	19.9698	-299.989	0.18573	-600		249.106	-5.17877e-06	249.106	-6.78369e-05	-16.4344	-4.58769
18.9476	461.5	18.968	417	18.968	-12501.2	43.5	-6999.44				20.4808	419.964	18.9885	430	20.4808	-1116.79	19.9902	-299.986	0.18573	-600		249.045	-1.22904e-05	249.045	-8.42277e-05	-16.4308	-5.24311
18.968	460.602	18.9885	464	18.9885	-12453.3	43.55	-6998.38				20.5013	420.09	19.0089	472	20.5013	-1151.92	20.0106	-299.982	0.18573	-600		248.984	-1.89358e-05	248.984	-9.8843e-05	-16.4271	-5.92629
18.9885	459.708	19.0089	439	19.0089	-12477.5	43.6	-6999.69				20.5217	420.206	19.0294	441	20.5217	-1118.03	20.0311	-299.978	0.18573	-600		248.923	-2.4639e-05	248.923	-0.000109905	-16.4235	-5.90984
19.0089	458.823	19.0294	461	19.0294	-12454.6	43.65	-6999.07				20.5422	420.308	19.0498	449	20.5422	-1110.14	20.0515	-299.976	0.18573	-600		248.862	-2.95995e-05	248.862	-0.000116305	-16.4198	-6.01671
19.0294	457.947	19.0498	475	19.0498	-12439.7	43.7	-6999.8				20.5626	420.397	19.0703	452	20.5626	-1147.22	20.072	-299.973	0.18573	-600		248.802	-3.44823e-05	248.802	-0.000118155	-16.4162	-7.74112
19.0498	457.083	19.0703	463	19.0703	-12450.9	43.75	-6999.95				20.5831	420.47	19.0907	465	20.5831	-1081.3	20.0924	-299.969	0.18573	-600		248.741	-3.95964e-05	248.741	-0.000116587	-16.4125	-7.13213
19.0703	456.231	19.0907	452	19.0907	-12461	43.8	-6999.96				20.6035	420.527	19.1111	422	20.6035	-1111.36	20.1129	-299.964	0.18573	-600		248.68	-4.43717e-05	248.68	-0.000113036	-16.4089	-4.57269
19.0907	455.395	19.1111	441	19.1111	-12471.2	43.85	-6999.96				20.624	420.567	19.1316	475	20.624	-1133.4	20.1333	-299.959	0.18573	-600		248.619	-4.76768e-05	248.619	-0.000108477	-16.4052	-4.81461
19.1111	454.574	19.1316	455	19.1316	-12456.4	43.9	-6999.93				20.6444	420.589	19.152	456	20.6444	-1127.42	20.1537	-299.952	0.18573	-600		248.558	-4.86808e-05	248.558	-0.000103022	-16.4016	-4.62604
19.1316	453.769	19.152	457	19.152	-12453.6	43.95	-6999.58				20.6648	420.592	19.1725	430	20.6648	-1110.42	20.1742	-299.943	0.18573	-600		248.497	-4.7588e-05	248.497	-9.61048e-05	-16.3979	0.34749
19.152	452.98	19.1725	456	19.1725	-12453.8	44	-6999.75				20.6853	420.576	19.1929	444	20.6853	-1096.4	20.1946	-299.931	0.18573	-600		248.436	-4.57253e-05	248.436	-8.72526e-05	-16.3943	2.34472
19.1725	452.207	19.1929	473	19.1929	-12436.1	44.05	-6999.75				20.7057	420.539	19.2134	467	20.7057	-1138.37	20.2151	-299.915	0.18573	-600		248.375	-4.48484e-05	248.375	-7.68963e-05	-16.3907	1.56879
19.1929	451.451	19.2134	480	19.2134	-12428.3	44.1	-6998.85				20.7262	420.482	19.2338	435	20.7262	-1132.31	20.2355	-299.893	0.18573	-600		248.314	-4.6041e-05	248.314	-6.65152e-05	-16.387	0.348
19.2134	450.711	19.2338	444	19.2338	-12463.6	44.15	-6998.9				20.7466	420.403	19.2542	426	20.7466	-1144.23	20.256	-299.861	0.18573	-600		248.253	-4.89991e-05	248.253	-5.78893e-05	-16.3834	1.99648
19.2338	449.987	19.2542	451	19.2542	-12455.9	44.2	-6999.61				20.7671	420.302	19.2747	467	20.7671	-1135.13	20.2764	-299.812	0.18573	-600		248.192	-5.23229e-05	248.192	-5.20339e-05	-16.3797	4.35254
19.2542	449.28	19.2747	476	19.2747	-12430.2	44.25	-6999.04				20.7875	420.179	19.2951	455	20.7875	-1169.01	20.2968	-299.733	0.18573	-600		248.132	-5.45971e-05	248.132	-4.86102e-05	-16.3761	2.94519
19.2747	448.588	19.2951	476	19.2951	-12429.5	44.3	-6998.84				20.8079	420.034	19.3156	415	20.8079	-1154.86	20.3173	-299.588	0.18573	-600		248.071	-5.53293e-05	248.071	-4.61441e-05	-16.3724	1.18497
19.2951	447.913	19.3156	425	19.3156	-12479.9	44.35	-6998.76				20.8284	419.865	19.336	461	20.8284	-1166.69	20.3377	-299.162	0.18573	-600		248.01	-5.50166e-05	248.01	-4.28631e-05	-16.3688	1.17014
19.3156	447.252	19.336	433	19.336	-12471.2	44.4	-6997.75				20.8488	419.674	19.3565	434	20.8488	-1158.5	20.3582	-297.221	0.18573	-600		247.949	-5.44474e-05	247.949	-3.77459e-05	-16.3651	0.70019
19.336	446.606	19.3565	471	19.3565	-12432.6	44.45	-6998.23				20.8693	419.458	19.3769	453	20.8693	-1142.29	20.3786	-292.218	0.18573	-600		247.888	-5.39178e-05	247.888	-3.12622e-05	-16.3615	-1.63996
19.3565	445.974	19.3769	454	19.3769	-12449	44.5	-6999.22				20.8897	419.219	19.3973	425	20.8897	-1135.05	20.3991	-290.701	0.18573	-600		247.827	-5.29649e-05	247.827	-2.52296e-05	-16.3578	-3.10698
19.3769	445.355	19.3973	463	19.3973	-12439.4	44.55	-6998.94				20.9102	418.956	19.4178	447	20.9102	-1148.78	20.4195	-294.071	0.18573	-600		247.766	-5.07908e-05	247.766	-2.16296e-05	-16.3542	-3.18812
19.3973	444.749	19.4178	444	19.4178	-12457.8	44.6	-6999.7				20.9306	418.668	19.4382	432	20.9306	-1108.5	20.44	-294.36	0.18573	-600		247.705	-4.70593e-05	247.705	-2.11022e-05	-16.3506	-2.29875
19.4178	444.154	19.4382	435	19.4382	-12466.2	44.65	-6999.28				20.951	418.356	19.4587	420	20.951	-1163.18	20.4604	-296.609	0.18573	-600		247.644	-4.23545e-05	247.644	-2.2319e-05	-16.3469	-1.08549
19.4382	443.569	19.4587	426	19.4587	-12474.6	44.7	-6999.5				20.9715	418.02	19.4791	499	20.9715	-1117.85	20.4808	-298.868	0.18573	-600		247.583	-3.77362e-05	247.583	-2.27837e-05	-16.3433	1.26047
19.4587	442.994	19.4791	449	19.4791	-12451.1	44.75	-6999.58				20.9919	417.658	19.4996	453	20.9919	-1131.49	20.5013	-299.56	0.18573	-600		247.522	-3.37145e-05	247.522	-2.03915e-05	-16.3396	0.86326
19.4791	442.427	19.4996	440	19.4996	-12459.5	44.8	-6999.74				21.0124	417.271	19.52	444	21.0124	-1153.1	20.5217	-299.737	0.18573	-600		247.462	-2.97801e-05	247.462	-1.45326e-05	-16.336	-1.68205
19.4996	441.869	19.52	402	19.52	-12497	44.85	-6999.83				21.0328	416.859	19.5404	449	21.0328	-1104.69	20.5422	-299.818	0.18573	-600		247.401	-2.51454e-05	247.401	-6.11049e-06	-16.3323	-1.89189
19.52	441.318	19.5404	448	19.5404	-12450.4	44.9	-6999.66				21.0533	416.421	19.5609	407	21.0533	-1124.25	20.5626	-299.865	0.18573	-600		247.34	-1.98558e-05	247.34	3.24488e-06	-16.3287	-0.92496
19.5404	440.773	19.5609	428	19.5609	-12469.9	44.95	-6999.39				21.0737	415.957	19.5813	432	21.0737	-1134.79	20.5831	-299.896	0.18573	-600		247.279	-1.48154e-05	247.279	1.21183e-05	-16.325	-0.28503
19.5609	440.233	19.5813	417	19.5813	-12480.3	45	-6999.87				21.0941	415.468	19.6018	466	21.0941	-1157.3	20.6035	-299.918	0.18573	500		247.218	-1.05706e-05	247.218	1.9942e-05	-16.3214	0.1988
19.5813	439.699	19.6018	456	19.6018	-12440.8						21.1146	414.952	19.6222	452	21.1146	-1148.78	20.624	-299.933	0.18573	--		247.157	-6.34718e-06	247.157	2.71077e-05	-16.3177	1.25173
19.6018	439.168	19.6222	444	19.6222	-12452.3						21.135	414.41	19.6427	428	21.135	-1150.24	20.6444	-299.944	0.18573	--		247.096	-6.191e-07	247.096	3.44979e-05	-16.3141	3.01441
19.6222	438.641	19.6427	449	19.6427	-12446.8						21.1555	413.842	19.6631	423	21.1555	-1143.67	20.6648	-299.953	0.18573	--		247.035	7.37045e-06	247.035	4.26156e-05	-16.3105	3.78636
19.6427	438.117	19.6631	478	19.6631	-12417.2						21.1759	413.246	19.6836	477	21.1759	-1146.07	20.6853	-299.96	0.18573	--		246.974	1.67652e-05	246.974	5.08116e-05	-16.3068	0.39752
19.6631	437.596	19.6836	403	19.6836	-12491.7						21.1964	412.624	19.704	411	21.1964	-1099.45	20.7057	-299.965	0.18573	--		246.913	2.55719e-05	246.913	5.7191e-05	-16.3032	-3.39926
19.6836	437.077	19.704	446	19.704	-12448.2						21.2168	411.975	19.7244	421	21.2168	-1135.8	20.7262	-299.969	0.18573	--		246.852	3.16365e-05	246.852	5.94041e-05	-16.2995	-2.72732
19.704	436.559	19.7244	420	19.7244	-12473.7						21.2372	411.298	19.7449	432	21.2372	-1156.13	20.7466	-299.973	0.18573	--		246.792	3.32936e-05	246.792	5.59166e-05	-16.2959	-0.61079
19.7244	436.043	19.7449	436	19.7449	-12457.2						21.2577	410.595	19.7653	432	21.2577	-1143.42	20.7671	-299.976	0.18573	--		246.731	2.9839e-05	246.731	4.69772e-05	-16.2922	-0.09652
19.7449	435.528	19.7653	447	19.7653	-12445.7						21.2781	409.864	19.7858	415	21.2781	-1157.69	20.7875	-299.979	0.18573	--		246.67	2.21195e-05	246.67	3.46478e-05	-16.2886	-1.25188
19.7653	435.014	19.7858	409	19.7858	-12483.1						21.2986	409.105	19.8062	482	21.2986	-1145.93	20.8079	-299.981	0.18573	--		246.609	1.26632e-05	246.609	2.18531e-05	-16.2849	-3.42566
19.7858	434.5	19.8062	417	19.8062	-12474.6						21.319	408.32	19.8267	400	21.319	-1134.15	20.8284	-299.987	0.18573	--		246.548	4.59281e-06	246.548	1.10377e-05	-16.2813	-2.77103
19.8062	433.987	19.8267	442	19.8267	-12449.1						21.3395	407.507	19.8471	481	21.3395	-1135.33	20.8488	-299.994	0.18573	--		246.487	-1.91549e-07	246.487	3.25282e-06	-16.2776	-3.45722
19.8267	433.474	19.8471	439	19.8471	-12451.6						21.3599	406.667	19.8676	466	21.3599	-1161.49	20.8693	-299.995	0.18573	--		246.426	-2.01888e-06	246.426	-1.8338e-06	-16.274	-4.75587
19.8471	432.961	19.8676	425	19.8676	-12465.1						21.3803	405.8	19.888	464	21.3803	-1106.63	20.8897	-299.999	0.18573	--		246.365	-2.82928e-06	246.365	-5.17181e-06	-16.2704	-3.30732
19.8676	432.448	19.888	477	19.888	-12412.6						21.4008	404.906	19.9084	444	21.4008	-1155.73	20.9102	-300	0.18573	--		246.304	-4.7167e-06	246.304	-7.39486e-06	-16.2667	-2.90657
19.888	431.935	19.9084	414	19.9084	-12475.1						21.4212	403.986	19.9289	440	21.4212	-1173.81	20.9306	-300	0.18573	--		246.243	-8.97247e-06	246.243	-8.53884e-06	-16.2631	-1.54984
19.9084	431.42	19.9289	438	19.9289	-12450.5						21.4417	403.04	19.9493	420	21.4417	-1171.87	20.951	-300	0.18573	--		246.182	-1.57458e-05	246.182	-8.40185e-06	-16.2594	0.36358
19.9289	430.906	19.9493	396	19.9493	-12492						21.4621	402.069	19.9698	399	21.4621	-1145.9	20.9715	-300	0.18573	--		246.122	-2.37463e-05	246.122	-6.97423e-06	-16.2558	2.05402
19.9493	430.39	19.9698	440	19.9698	-12447.5						21.4826	401.073	19.9902	419	21.4826	-1133.9	20.9919	-299.999	0.18573	--		246.061	-3.02584e-05	246.061	-4.61518e-06	-16.2521	2.7156
19.9698	429.873	19.9902	433	19.9902	-12454						21.503	400.052	20.0106	440	21.503	-1121.88	21.0124	-299.994	0.18573	--		246	-3.2232e-05	246	-1.76182e-06	-16.2485	1.46926
19.9902	429.354	20.0106	411	20.0106	-12475.5						21.5235	399.008	20.0311	430	21.5235	-1158.84	21.0328	-299.993	0.18573	--		245.939	-2.83349e-05	245.939	1.48326e-06	-16.2448	-0.23713
20.0106	428.834	20.0311	444	20.0311	-12441.9						21.5439	397.941	20.0515	419	21.5439	-1111.77	21.0533	-299.99	0.18573	--		245.878	-2.03179e-05	245.878	5.38779e-06	-16.2412	-2.16829
20.0311	428.311	20.0515	432	20.0515	-12453.4						21.5643	396.852	20.072	433	21.5643	-1146.68	21.0737	-299.987	0.18573	--		245.817	-1.21352e-05	245.817	1.0095e-05	-16.2375	-2.77508
20.0515	427.787	20.072	418	20.072	-12466.9						21.5848	395.743	20.0924	422	21.5848	-1118.57	21.0941	-299.986	0.18573	--		245.756	-7.31441e-06	245.756	1.50127e-05	-16.2339	-1.81988
20.072	427.26	20.0924	390	20.0924	-12494.4						21.6052	394.613	20.1129	406	21.6052	-1155.44	21.1146	-299.984	0.18573	--		245.695	-6.84372e-06	245.695	1.87722e-05	-16.2302	-1.38429
20.0924	426.73	20.1129	439	20.1129	-12444.8						21.6257	393.465	20.1333	468	21.6257	-1138.29	21.135	-299.982	0.18573	--		245.634	-9.29517e-06	245.634	2.00421e-05	-16.2266	-0.3649
20.1129	426.196	20.1333	432	20.1333	-12451.3						21.6461	392.299	20.1537	445	21.6461	-1115.13	21.1555	-299.979	0.18573	--		245.573	-1.2705e-05	245.573	1.86108e-05	-16.223	3.84797
20.1333	425.66	20.1537	435	20.1537	-12447.8						21.6666	391.118	20.1742	438	21.6666	-1121.95	21.1759	-299.976	0.18573	--		245.512	-1.62497e-05	245.512	1.56665e-05	-16.2193	6.68588
20.1537	425.119	20.1742	403	20.1742	-12479.2						21.687	389.921	20.1946	437	21.687	-1118.75	21.1964	-299.973	0.18573	--		245.452	-2.03314e-05	245.452	1.28349e-05	-16.2157	6.99531
20.1742	424.575	20.1946	402	20.1946	-12479.7						21.7074	388.711	20.2151	450	21.7074	-1146.54	21.2168	-299.968	0.18573	--		245.391	-2.54178e-05	245.391	1.08468e-05	-16.212	5.34397
20.1946	424.027	20.2151	407	20.2151	-12474.1						21.7279	387.49	20.2355	465	21.7279	-1160.32	21.2372	-299.961	0.18573	--		245.33	-3.10667e-05	245.33	9.22062e-06	-16.2084	6.08092
20.2151	423.474	20.2355	418	20.2355	-12462.6						21.7483	386.258	20.256	470	21.7483	-1109.09	21.2577	-299.953	0.18573	--		245.269	-3.61288e-05	245.269	7.26124e-06	-16.2047	7.10796
20.2355	422.917	20.256	407	20.256	-12473						21.7688	385.017	20.2764	423	21.7688	-1132.84	21.2781	-299.942	0.18573	--		245.208	-3.98118e-05	245.208	5.13709e-06	-16.2011	6.19432
20.256	422.356	20.2764	422	20.2764	-12457.4						21.7892	383.769	20.2968	398	21.7892	-1137.6	21.2986	-299.925	0.18573	--		245.147	-4.24329e-05	245.147	3.73665e-06	-16.1974	6.29644
20.2764	421.79	20.2968	422	20.2968	-12456.9						21.8097	382.516	20.3173	425	21.8097	-1092.34	21.319	-299.901	0.18573	--		245.086	-4.50437e-05	245.086	3.58161e-06	-16.1938	4.91807
20.2968	421.22	20.3173	450	20.3173	-12428.3						21.8301	381.259	20.3377	399	21.8301	-1115.09	21.3395	-299.864	0.18573	--		245.025	-4.82474e-05	245.025	4.27024e-06	-16.1901	2.6815
20.3173	420.645	20.3377	437	20.3377	-12440.7						21.8505	380.001	20.3582	378	21.8505	-1101.83	21.3599	-299.8	0.18573	--		244.964	-5.13204e-05	244.964	5.159e-06	-16.1865	1.37617
20.3377	420.067	20.3582	437	20.3582	-12440.1						21.871	378.742	20.3786	408	21.871	-1096.57	21.3803	-299.661	0.18573	--		244.903	-5.24639e-05	244.903	6.30122e-06	-16.1829	1.69773
20.3582	419.485	20.3786	432	20.3786	-12444.5						21.8914	377.485	20.3991	390	21.8914	-1114.31	21.4008	-299.095	0.18573	--		244.842	-5.00071e-05	244.842	8.3251e-06	-16.1792	1.43037
20.3786	418.9	20.3991	423	20.3991	-12452.9						21.9119	376.232	20.4195	412	21.9119	-1121.06	21.4212	-296.953	0.18573	--		244.782	-4.36102e-05	244.782	1.13569e-05	-16.1756	1.57678
20.3991	418.312	20.4195	405	20.4195	-12470.4						21.9323	374.983	20.44	367	21.9323	-1139.81	21.4417	-294.069	0.18573	--		244.721	-3.46183e-05	244.721	1.43327e-05	-16.1719	2.39144
20.4195	417.721	20.44	425	20.44	-12449.8						21.9528	373.742	20.4604	421	21.9528	-1130.57	21.4621	-295.578	0.18573	--		244.66	-2.54584e-05	244.66	1.55233e-05	-16.1683	1.93745
20.44	417.127	20.4604	409	20.4604	-12465.2						21.9732	372.509	20.4808	432	21.9732	-1102.34	21.4826	-296.769	0.18573	--		244.599	-1.86038e-05	244.599	1.36558e-05	-16.1646	1.89635
20.4604	416.531	20.4808	422	20.4808	-12451.6						21.9936	371.287	20.5013	397	21.9936	-1101.11	21.503	-296.876	0.18573	--		244.538	-1.56728e-05	244.538	8.53211e-06	-16.161	-0.23421
20.4808	415.931	20.5013	415	20.5013	-12458						22.0141	370.076	20.5217	431	22.0141	-1111.9	21.5235	-298.553	0.18573	--		244.477	-1.68825e-05	244.477	8.92834e-07	-16.1573	-1.41421
20.5013	415.33	20.5217	401	20.5217	-12471.4						22.0345	368.879	20.5422	439	22.0345	-1103.71	21.5439	-299.535	0.18573	--		244.416	-2.09032e-05	244.416	-7.87833e-06	-16.1537	0.06496
20.5217	414.727	20.5422	443	20.5422	-12428.8						22.055	367.698	20.5626	402	22.055	-1105.53	21.5643	-299.785	0.18573	--		244.355	-2.52568e-05	244.355	-1.58103e-05	-16.15	0.09671
20.5422	414.124	20.5626	413	20.5626	-12458.2						22.0754	366.533	20.5831	468	22.0754	-1134.36	21.5848	-299.861	0.18573	--		244.294	-2.73207e-05	244.294	-2.0492e-05	-16.1464	-0.56034
20.5626	413.522	20.5831	436	20.5831	-12434.6						22.0959	365.386	20.6035	438	22.0959	-1100.21	21.6052	-299.901	0.18573	--		244.233	-2.54942e-05	244.233	-1.98072e-05	-16.1428	1.18269
20.5831	412.92	20.6035	379	20.6035	-12491						22.1163	364.259	20.624	416	22.1163	-1121.09	21.6257	-299.926	0.18573	--		244.172	-1.97551e-05	244.172	-1.31077e-05	-16.1391	3.00134
20.6035	412.321	20.624	411	20.624	-12458.4						22.1367	363.153	20.6444	422	22.1367	-1091.98	21.6461	-299.942	0.18573	--		244.112	-1.12878e-05	244.112	-1.98022e-06	-16.1355	5.32195
20.624	411.725	20.6444	461	20.6444	-12407.8						22.1572	362.069	20.6648	439	22.1572	-1117.9	21.6666	-299.953	0.18573	--		244.051	-1.69689e-06	244.051	1.02109e-05	-16.1318	7.75009
20.6444	411.133	20.6648	398	20.6648	-12470.2						22.1776	361.008	20.6853	453	22.1776	-1172.84	21.687	-299.962	0.18573	--		243.99	7.5029e-06	243.99	1.99955e-05	-16.1282	7.92907
20.6648	410.547	20.6853	442	20.6853	-12425.6						22.1981	359.972	20.7057	411	22.1981	-1144.8	21.7074	-299.968	0.18573	--		243.929	1.50408e-05	243.929	2.5676e-05	-16.1245	4.2496
20.6853	409.966	20.7057	404	20.7057	-12463						22.2185	358.962	20.7262	417	22.2185	-1112.79	21.7279	-299.973	0.18573	--		243.868	2.00361e-05	243.868	2.80575e-05	-16.1209	2.4748
20.7057	409.391	20.7262	391	20.7262	-12475.5						22.239	357.979	20.7466	405	22.239	-1135.81	21.7483	-299.977	0.18573	--		243.807	2.2179e-05	243.807	2.94018e-05	-16.1172	2.91807
20.7262	408.825	20.7466	408	20.7466	-12457.9						22.2594	357.023	20.7671	414	22.2594	-1110.85	21.7688	-299.98	0.18573	--		243.746	2.16494e-05	243.746	3.13538e-05	-16.1136	5.17242
20.7466	408.266	20.7671	425	20.7671	-12440.4						22.2799	356.095	20.7875	380	22.2799	-1125.92	21.7892	-299.982	0.18573	--		243.685	1.87916e-05	243.685	3.35052e-05	-16.1099	6.08917
20.7671	407.717	20.7875	414	20.7875	-12450.8						22.3003	355.197	20.8079	394	22.3003	-1121.02	21.8097	-299.984	0.18573	--		243.624	1.39805e-05	243.624	3.38024e-05	-16.1063	4.91583
20.7875	407.177	20.8079	419	20.8079	-12445.3						22.3207	354.328	20.8284	382	22.3207	-1144.16	21.8301	-299.986	0.18573	--		243.563	7.85519e-06	243.563	3.04343e-05	-16.1027	3.93364
20.8079	406.648	20.8284	416	20.8284	-12447.8						22.3412	353.49	20.8488	390	22.3412	-1122.32	21.8505	-299.987	0.18573	--		243.502	1.51446e-06	243.502	2.35181e-05	-16.099	2.54484
20.8284	406.128	20.8488	453	20.8488	-12410.3						22.3616	352.682	20.8693	406	22.3616	-1082.51	21.871	-299.989	0.18573	--		243.442	-3.66553e-06	243.442	1.51052e-05	-16.0954	1.22821
20.8488	405.62	20.8693	396	20.8693	-12466.8						22.3821	351.906	20.8897	413	22.3821	-1122.73	21.8914	-299.994	0.18573	--		243.381	-6.40503e-06	243.381	7.61656e-06	-16.0917	0.14521
20.8693	405.124	20.8897	408	20.8897	-12454.3						22.4025	351.162	20.9102	399	22.4025	-1111.99	21.9119	-299.996	0.18573	--		243.32	-5.84266e-06	243.32	2.25439e-06	-16.0881	1.92926
20.8897	404.638	20.9102	411	20.9102	-12450.8						22.423	350.449	20.9306	439	22.423	-1128.28	21.9323	-299.998	0.18573	--		243.259	-1.96154e-06	243.259	-1.20156e-06	-16.0844	5.76381
20.9102	404.165	20.9306	436	20.9306	-12425.3						22.4434	349.769	20.951	384	22.4434	-1126.6	21.9528	-300	0.18573	--		243.198	3.88094e-06	243.198	-3.32067e-06	-16.0808	6.93463
20.9306	403.703	20.951	386	20.951	-12474.9						22.4638	349.12	20.9715	429	22.4638	-1077.95	21.9732	-300	0.18573	--		243.137	9.04574e-06	243.137	-4.07635e-06	-16.0771	6.07063
20.951	403.252	20.9715	381	20.9715	-12479.4						22.4843	348.504	20.9919	415	22.4843	-1137.33	21.9936	-300	0.18573	--		243.076	1.09983e-05	243.076	-2.95945e-06	-16.0735	4.58304
20.9715	402.813	20.9919	407	20.9919	-12453						22.5047	347.919	21.0124	393	22.5047	-1125.75	22.0141	-300	0.18573	--		243.015	9.22885e-06	243.015	1.03058e-07	-16.0698	3.03722
20.9919	402.385	21.0124	415	21.0124	-12444.6						22.5252	347.367	21.0328	441	22.5252	-1132.19	22.0345	-300	0.18573	--		242.954	5.9028e-06	242.954	4.12742e-06	-16.0662	3.11355
21.0124	401.968	21.0328	379	21.0328	-12480.2						22.5456	346.846	21.0533	421	22.5456	-1119.67	22.055	-300	0.18573	--		242.893	4.42527e-06	242.893	7.53671e-06	-16.0625	3.42437
21.0328	401.561	21.0533	400	21.0533	-12458.8						22.5661	346.356	21.0737	410	22.5661	-1140.18	22.0754	-300	0.18573	--		242.832	7.14482e-06	242.832	9.18442e-06	-16.0589	2.51427
21.0533	401.164	21.0737	387	21.0737	-12471.4						22.5865	345.897	21.0941	387	22.5865	-1158.72	22.0959	-300	0.18573	--		242.772	1.41742e-05	242.772	9.00168e-06	-16.0553	0.06695
21.0737	400.777	21.0941	380	21.0941	-12478						22.607	345.468	21.1146	395	22.607	-1122.3	22.1163	-300	0.18573	--		242.711	2.39893e-05	242.711	7.849e-06	-16.0516	-2.11778
21.0941	400.398	21.1146	398	21.1146	-12459.7						22.6274	345.069	21.135	393	22.6274	-1098.9	22.1367	-300	0.18573	--		242.65	3.4801e-05	242.65	6.84959e-06	-16.048	-2.21992
21.1146	400.028	21.135	370	21.135	-12487.3						22.6478	344.7	21.1555	399	22.6478	-1076.53	22.1572	-300	0.18573	--		242.589	4.54187e-05	242.589	6.69894e-06	-16.0443	0.79027
21.135	399.665	21.1555	361	21.1555	-12495.9						22.6683	344.358	21.1759	396	22.6683	-1112.19	22.1776	-300	0.18573	--		242.528	5.525e-05	242.528	7.32572e-06	-16.0407	4.63499
21.1555	399.309	21.1759	417	21.1759	-12439.6						22.6887	344.045	21.1964	442	22.6887	-1153.87	22.1981	-300	0.18573	--		242.467	6.39111e-05	242.467	8.13419e-06	-16.037	7.17932
21.1759	398.958	21.1964	417	21.1964	-12439.2						22.7092	343.758	21.2168	405	22.7092	-1102.59	22.2185	-300	0.18573	--		242.406	7.09613e-05	242.406	8.75962e-06	-16.0334	6.95594
21.1964	398.613	21.2168	372	21.2168	-12483.9						22.7296	343.497	21.2372	384	22.7296	-1129.33	22.239	-300	0.18573	--		242.345	7.58766e-05	242.345	9.73267e-06	-16.0297	5.40649
21.2168	398.272	21.2372	400	21.2372	-12455.6						22.7501	343.261	21.2577	396	22.7501	-1129.09	22.2594	-300	0.18573	--		242.284	7.81365e-05	242.284	1.22782e-05	-16.0261	3.70533
21.2372	397.935	21.2577	374	21.2577	-12481.2						22.7705	343.049	21.2781	381	22.7705	-1101.88	22.2799	-300	0.18573	--		242.223	7.7416e-05	242.223	1.7255e-05	-16.0224	2.24626
21.2577	397.599	21.2781	420	21.2781	-12434.9						22.7909	342.86	21.2986	392	22.7909	-1090.69	22.3003	-300	0.18573	--		242.162	7.40102e-05	242.162	2.43107e-05	-16.0188	0.72661
21.2781	397.266	21.2986	433	21.2986	-12421.6						22.8114	342.692	21.319	403	22.8114	-1117.52	22.3207	-300	0.18573	--		242.102	6.93447e-05	242.102	3.2218e-05	-16.0152	-1.00546
21.2986	396.933	21.319	383	21.319	-12471.2						22.8318	342.545	21.3395	401	22.8318	-1109.37	22.3412	-300	0.18573	--		242.041	6.58987e-05	242.041	3.99324e-05	-16.0115	0.52206
21.319	396.599	21.3395	382	21.3395	-12471.9						22.8523	342.417	21.3599	374	22.8523	-1122.24	22.3616	-300	0.18573	--		241.98	6.59565e-05	241.98	4.69832e-05	-16.0079	0.78043
21.3395	396.265	21.3599	389	21.3599	-12464.6						22.8727	342.307	21.3803	428	22.8727	-1130.13	22.3821	-300	0.18573	--		241.919	6.97365e-05	241.919	5.27873e-05	-16.0042	1.86887
21.3599	395.929	21.3803	412	21.3803	-12441.2						22.8931	342.213	21.4008	378	22.8931	-1119.04	22.4025	-300	0.18573	--		241.858	7.45522e-05	241.858	5.61054e-05	-16.0006	4.64452
21.3803	395.59	21.4008	386	21.4008	-12466.9						22.9136	342.135	21.4212	359	22.9136	-1125.96	22.423	-300	0.18573	--		241.797	7.61812e-05	241.797	5.57389e-05	-15.9969	5.89473
21.4008	395.247	21.4212	392	21.4212	-12460.5						22.934	342.07	21.4417	360	22.934	-1159.9	22.4434	-300	0.18573	--		241.736	7.164e-05	241.736	5.17185e-05	-15.9933	3.99106
21.4212	394.901	21.4417	388	21.4417	-12464.2						22.9545	342.017	21.4621	385	22.9545	-1090.85	22.4638	-300	0.18573	--		241.675	6.11314e-05	241.675	4.53113e-05	-15.9896	0.79798
21.4417	394.549	21.4621	389	21.4621	-12462.8						22.9749	341.975	21.4826	396	22.9749	-1116.8	22.4843	-300	0.18573	--		241.614	4.76253e-05	241.614	3.76433e-05	-15.986	-1.94981
21.4621	394.191	21.4826	414	21.4826	-12437.5						22.9954	341.942	21.503	407	22.9954	-1139.77	22.5047	-300	0.18573	--		241.553	3.46067e-05	241.553	2.86064e-05	-15.9823	-1.45079
21.4826	393.827	21.503	411	21.503	-12440.1						23.0158	341.917	21.5235	369	23.0158	-1120.75	22.5252	-300	0.18573	--		241.492	2.39024e-05	241.492	1.73625e-05	-15.9787	1.43997
21.503	393.455	21.5235	391	21.5235	-12459.7						23.0363	341.898	21.5439	415	23.0363	-1133.73	22.5456	-300	0.18573	--		241.432	1.51263e-05	241.432	3.73743e-06	-15.9751	5.40369
21.5235	393.075	21.5439	390	21.5439	-12460.3						23.0567	341.883	21.5643	379	23.0567	-1128.71	22.5661	-300	0.18573	--		241.371	6.8163e-06	241.371	-1.10971e-05	-15.9714	3.26611
21.5439	392.687	21.5643	389	21.5643	-12460.9						23.0771	341.872	21.5848	406	23.0771	-1111.7	22.5865	-300	0.18573	--		241.31	-1.94103e-06	241.31	-2.51058e-05	-15.9678	-0.81414
21.5643	392.289	21.5848	419	21.5848	-12430.5						23.0976	341.861	21.6052	368	23.0976	-1131.69	22.607	-300	0.18573	--		241.249	-1.07554e-05	241.249	-3.6227e-05	-15.9641	-3.46505
21.5848	391.881	21.6052	374	21.6052	-12475.1						23.118	341.85	21.6257	384	23.118	-1123.68	22.6274	-300	0.18573	--		241.188	-1.83905e-05	241.188	-4.29381e-05	-15.9605	-6.00216
21.6052	391.462	21.6257	393	21.6257	-12455.7						23.1385	341.837	21.6461	406	23.1385	-1129.67	22.6478	-300	0.18573	--		241.127	-2.35656e-05	241.127	-4.46345e-05	-15.9568	-8.9529
21.6257	391.032	21.6461	377	21.6461	-12471.2						23.1589	341.821	21.6666	398	23.1589	-1110.65	22.6683	-300	0.18573	--		241.066	-2.51638e-05	241.066	-4.18318e-05	-15.9532	-9.07798
21.6461	390.589	21.6666	410	21.6666	-12437.8						23.1794	341.799	21.687	400	23.1794	-1103.63	22.6887	-300	0.18573	--		241.005	-2.20624e-05	241.005	-3.58329e-05	-15.9495	-6.8031
21.6666	390.134	21.687	416	21.687	-12431.3						23.1998	341.771	21.7074	371	23.1998	-1114.6	22.7092	-300	0.18573	--		240.944	-1.35425e-05	240.944	-2.79293e-05	-15.9459	-4.81365
21.687	389.666	21.7074	362	21.7074	-12484.8						23.2203	341.735	21.7279	356	23.2203	-1114.56	22.7296	-300	0.18573	--		240.883	-3.37424e-07	240.883	-1.89119e-05	-15.9422	-4.48598
21.7074	389.184	21.7279	373	21.7279	-12473.3						23.2407	341.689	21.7483	406	23.2407	-1124.52	22.7501	-300	0.18573	--		240.822	1.49727e-05	240.822	-9.33715e-06	-15.9386	-6.70965
21.7279	388.687	21.7483	422	21.7483	-12423.8						23.2611	341.631	21.7688	381	23.2611	-1137.46	22.7705	-300	0.18573	--		240.762	2.91578e-05	240.762	5.3277e-08	-15.935	-6.85951
21.7483	388.176	21.7688	397	21.7688	-12448.3						23.2816	341.562	21.7892	375	23.2816	-1123.39	22.7909	-300	0.18573	--		240.701	4.01481e-05	240.701	8.51013e-06	-15.9313	-3.96523
21.7688	387.649	21.7892	370	21.7892	-12474.7						23.302	341.478	21.8097	419	23.302	-1112.31	22.8114	-300	0.18573	--		240.64	4.75834e-05	240.64	1.57721e-05	-15.9277	-2.20173
21.7892	387.106	21.8097	411	21.8097	-12433.2						23.3225	341.379	21.8301	395	23.3225	-1140.21	22.8318	-300	0.18573	--		240.579	5.17081e-05	240.579	2.19927e-05	-15.924	-1.71083
21.8097	386.547	21.8301	403	21.8301	-12440.6						23.3429	341.264	21.8505	407	23.3429	-1149.09	22.8523	-300	0.18573	--		240.518	5.21789e-05	240.518	2.70187e-05	-15.9204	-2.08018
21.8301	385.971	21.8505	352	21.8505	-12491						23.3634	341.131	21.871	411	23.3634	-1149.96	22.8727	-300	0.18573	--		240.457	4.82506e-05	240.457	2.99719e-05	-15.9167	-2.98442
21.8505	385.379	21.871	415	21.871	-12427.4						23.3838	340.979	21.8914	392	23.3838	-1116.81	22.8931	-300	0.18573	--		240.396	3.99535e-05	240.396	2.97742e-05	-15.9131	-4.27965
21.871	384.769	21.8914	400	21.8914	-12441.8						23.4042	340.807	21.9119	384	23.4042	-1128.63	22.9136	-300	0.18573	--		240.335	2.87425e-05	240.335	2.60294e-05	-15.9094	-3.93252
21.8914	384.141	21.9119	352	21.9119	-12489.1						23.4247	340.615	21.9323	364	23.4247	-1115.44	22.934	-300	0.18573	--		240.274	1.68815e-05	240.274	1.92448e-05	-15.9058	-0.40595
21.9119	383.496	21.9323	373	21.9323	-12467.5						23.4451	340.401	21.9528	372	23.4451	-1104.23	22.9545	-300	0.18573	--		240.213	6.25028e-06	240.213	1.03065e-05	-15.9021	2.04347
21.9323	382.833	21.9528	345	21.9528	-12494.8						23.4656	340.164	21.9732	399	23.4656	-1113.99	22.9749	-300	0.18573	--		240.152	-2.30923e-06	240.152	8.10369e-08	-15.8985	1.47197
21.9528	382.153	21.9732	364	21.9732	-12475.1						23.486	339.904	21.9936	399	23.486	-1146.73	22.9954	-299.999	0.18573	--		240.092	-8.68868e-06	240.092	-1.03251e-05	-15.8948	-0.84119
21.9732	381.455	21.9936	393	21.9936	-12445.4						23.5065	339.62	22.0141	387	23.5065	-1158.45	23.0158	-299.999	0.18573	--		240.031	-1.27728e-05	240.031	-1.92814e-05	-15.8912	-3.14156
21.9936	380.739	22.0141	362	22.0141	-12475.6						23.5269	339.312	22.0345	394	23.5269	-1143.14	23.0363	-299.999	0.18573	--		239.97	-1.41213e-05	239.97	-2.52665e-05	-15.8876	-3.4305
22.0141	380.006	22.0345	388	22.0345	-12448.9						23.5473	338.979	22.055	391	23.5473	-1128.81	23.0567	-299.999	0.18573	--		239.909	-1.24859e-05	239.909	-2.81767e-05	-15.8839	-2.09366
22.0345	379.257	22.055	401	22.055	-12435.1						23.5678	338.621	22.0754	361	23.5678	-1154.45	23.0771	-299.999	0.18573	--		239.848	-8.57427e-06	239.848	-2.97871e-05	-15.8803	0.22543
22.055	378.49	22.0754	387	22.0754	-12448.3						23.5882	338.237	22.0959	394	23.5882	-1155.07	23.0976	-299.999	0.18573	--		239.787	-3.96483e-06	239.787	-3.23594e-05	-15.8766	1.6039
22.0754	377.708	22.0959	384	22.0959	-12450.5						23.6087	337.828	22.1163	372	23.6087	-1118.66	23.118	-299.999	0.18573	--		239.726	1.8313e-08	239.726	-3.64873e-05	-15.873	0.98805
22.0959	376.909	22.1163	383	22.1163	-12450.7						23.6291	337.392	22.1367	400	23.6291	-1141.22	23.1385	-299.998	0.18573	--		239.665	3.3064e-06	239.665	-4.04589e-05	-15.8693	-1.23781
22.1163	376.096	22.1367	378	22.1367	-12454.9						23.6496	336.931	22.1572	373	23.6496	-1154.76	23.1589	-299.998	0.18573	--		239.604	6.75988e-06	239.604	-4.19666e-05	-15.8657	-2.52485
22.1367	375.269	22.1572	386	22.1572	-12446.1						23.67	336.444	22.1776	317	23.67	-1106.27	23.1794	-299.998	0.18573	--		239.543	1.08529e-05	239.543	-4.04108e-05	-15.862	-3.54723
22.1572	374.428	22.1776	390	22.1776	-12441.2						23.6904	335.931	22.1981	344	23.6904	-1141.76	23.1998	-299.997	0.18573	--		239.482	1.48585e-05	239.482	-3.74243e-05	-15.8584	-3.29752
22.1776	373.575	22.1981	395	22.1981	-12435.3						23.7109	335.393	22.2185	375	23.7109	-1129.22	23.2203	-299.997	0.18573	--		239.422	1.72784e-05	239.422	-3.52965e-05	-15.8547	0.23451
22.1981	372.71	22.2185	401	22.2185	-12428.5						23.7313	334.83	22.239	351	23.7313	-1145.66	23.2407	-299.996	0.18573	--		239.361	1.6773e-05	239.361	-3.51292e-05	-15.8511	2.99969
22.2185	371.835	22.239	357	22.239	-12471.6						23.7518	334.242	22.2594	375	23.7518	-1167.07	23.2611	-299.995	0.18573	--		239.3	1.26787e-05	239.3	-3.64203e-05	-15.8475	3.27078
22.239	370.949	22.2594	352	22.2594	-12475.7						23.7722	333.629	22.2799	359	23.7722	-1117.46	23.2816	-299.994	0.18573	--		239.239	5.20007e-06	239.239	-3.79831e-05	-15.8438	2.37475
22.2594	370.056	22.2799	364	22.2799	-12462.8						23.7927	332.993	22.3003	363	23.7927	-1125.82	23.302	-299.991	0.18573	--		239.178	-4.32108e-06	239.178	-3.90018e-05	-15.8402	3.47621
22.2799	369.154	22.3003	342	22.3003	-12483.9						23.8131	332.334	22.3207	339	23.8131	-1130.16	23.3225	-299.987	0.18573	--		239.117	-1.34347e-05	239.117	-3.94095e-05	-15.8365	5.36335
22.3003	368.247	22.3207	354	22.3207	-12471						23.8335	331.652	22.3412	360	23.8335	-1147.48	23.3429	-299.98	0.18573	--		239.056	-1.94912e-05	239.056	-3.96119e-05	-15.8329	4.09399
22.3207	367.335	22.3412	363	22.3412	-12461.1						23.854	330.949	22.3616	399	23.854	-1140.78	23.3634	-299.956	0.18573	--		238.995	-2.09117e-05	238.995	-3.99828e-05	-15.8292	1.72846
22.3412	366.418	22.3616	373	22.3616	-12450.1						23.8744	330.224	22.3821	358	23.8744	-1146.05	23.3838	-299.851	0.18573	--		238.934	-1.75744e-05	238.934	-4.05946e-05	-15.8256	0.05789
22.3616	365.499	22.3821	395	22.3821	-12427.2						23.8949	329.48	22.4025	368	23.8949	-1133.31	23.4042	-299.626	0.18573	--		238.873	-1.01247e-05	238.873	-4.14265e-05	-15.8219	-1.26063
22.3821	364.579	22.4025	351	22.4025	-12470.3						23.9153	328.715	22.423	351	23.9153	-1154.54	23.4247	-299.62	0.18573	--		238.812	5.50552e-07	238.812	-4.27278e-05	-15.8183	-0.99654
22.4025	363.658	22.423	356	22.423	-12464.4						23.9358	327.933	22.4434	352	23.9358	-1140.76	23.4451	-299.781	0.18573	--		238.752	1.28649e-05	238.752	-4.48315e-05	-15.8146	-0.97316
22.423	362.738	22.4434	346	22.4434	-12473.5						23.9562	327.132	22.4638	400	23.9562	-1109.96	23.4656	-299.768	0.18573	--		238.691	2.40335e-05	238.691	-4.73256e-05	-15.811	-1.6294
22.4434	361.82	22.4638	347	22.4638	-12471.5						23.9766	326.315	22.4843	340	23.9766	-1163.14	23.486	-299.819	0.18573	--		238.63	3.09153e-05	238.63	-4.86001e-05	-15.8074	-5.09464
22.4638	360.905	22.4843	349	22.4843	-12468.6						23.9971	325.482	22.5047	351	23.9971	-1128.31	23.5065	-299.932	0.18573	--		238.569	3.18861e-05	238.569	-4.67402e-05	-15.8037	-8.54473
22.4843	359.993	22.5047	369	22.5047	-12447.7						24.0175	324.635	22.5252	344	24.0175	-1146.46	23.5269	-299.976	0.18573	--		238.508	2.79351e-05	238.508	-4.11594e-05	-15.8001	-7.44733
22.5047	359.087	22.5252	374	22.5252	-12441.8						24.038	323.774	22.5456	356	24.038	-1139.6	23.5473	-299.987	0.18573	--		238.447	2.1941e-05	238.447	-3.31944e-05	-15.7964	-4.32922
22.5252	358.187	22.5456	342	22.5456	-12472.9						24.0584	322.9	22.5661	335	24.0584	-1152.73	23.5678	-299.991	0.18573	--		238.386	1.69804e-05	238.386	-2.48545e-05	-15.7928	-2.21547
22.5456	357.294	22.5661	383	22.5661	-12431						24.0789	322.014	22.5865	316	24.0789	-1157.84	23.5882	-299.994	0.18573	--		238.325	1.51132e-05	238.325	-1.70138e-05	-15.7891	-1.66523
22.5661	356.408	22.5865	367	22.5865	-12446.2						24.0993	321.118	22.607	352	24.0993	-1141.95	23.6087	-299.995	0.18573	--		238.264	1.705e-05	238.264	-8.96718e-06	-15.7855	-2.2576
22.5865	355.53	22.607	333	22.607	-12479.3						24.1197	320.212	22.6274	375	24.1197	-1158.04	23.6291	-299.996	0.18573	--		238.203	2.22341e-05	238.203	2.97028e-07	-15.7818	-3.87611
22.607	354.661	22.6274	357	22.6274	-12454.4						24.1402	319.298	22.6478	397	24.1402	-1138.13	23.6496	-299.997	0.18573	--		238.142	2.91009e-05	238.142	1.05867e-05	-15.7782	-5.27386
22.6274	353.802	22.6478	354	22.6478	-12456.6						24.1606	318.377	22.6683	361	24.1606	-1131.2	23.67	-299.997	0.18573	--		238.082	3.56649e-05	238.082	2.03237e-05	-15.7745	-5.4131
22.6478	352.952	22.6683	380	22.6683	-12429.7						24.1811	317.449	22.6887	319	24.1811	-1145.28	23.6904	-299.998	0.18573	--		238.021	4.02487e-05	238.021	2.7758e-05	-15.7709	-4.88447
22.6683	352.112	22.6887	349	22.6887	-12459.9						24.2015	316.515	22.7092	370	24.2015	-1130.34	23.7109	-299.998	0.18573	--		237.96	4.17976e-05	237.96	3.23057e-05	-15.7673	-4.50679
22.6887	351.283	22.7092	325	22.7092	-12483.1						24.222	315.578	22.7296	343	24.222	-1118.41	23.7313	-299.998	0.18573	--		237.899	3.96965e-05	237.899	3.4767e-05	-15.7636	-2.5189
22.7092	350.463	22.7296	335	22.7296	-12472.3						24.2424	314.637	22.7501	343	24.2424	-1132.46	23.7518	-299.999	0.18573	--		237.838	3.37401e-05	237.838	3.63387e-05	-15.76	-2.04418
22.7296	349.654	22.7501	336	22.7501	-12470.5						24.2629	313.694	22.7705	370	24.2629	-1122.52	23.7722	-299.999	0.18573	--		237.777	2.46903e-05	237.777	3.74417e-05	-15.7563	-3.97451
22.7501	348.856	22.7705	340	22.7705	-12465.7						24.2833	312.749	22.7909	381	24.2833	-1143.58	23.7927	-299.999	0.18573	--		237.716	1.48128e-05	237.716	3.7448e-05	-15.7527	-4.08953
22.7705	348.068	22.7909	357	22.7909	-12447.9						24.3037	311.804	22.8114	354	24.3037	-1115.63	23.8131	-299.984	0.18573	--		237.655	7.36458e-06	237.655	3.54253e-05	-15.749	-1.79663
22.7909	347.29	22.8114	365	22.8114	-12439.2						24.3242	310.86	22.8318	362	24.3242	-1117.69	23.8335	-299.968	0.18573	--		237.594	4.94085e-06	237.594	3.10459e-05	-15.7454	0.99997
22.8114	346.522	22.8318	309	22.8318	-12494.4						24.3446	309.917	22.8523	349	24.3446	-1093.75	23.854	-299.964	0.18573	--		237.533	7.85895e-06	237.533	2.48285e-05	-15.7417	2.91151
22.8318	345.763	22.8523	368	22.8523	-12434.7						24.3651	308.977	22.8727	341	24.3651	-1135.8	23.8744	-299.953	0.18573	--		237.472	1.39169e-05	237.472	1.77284e-05	-15.7381	3.04657
22.8523	345.014	22.8727	344	22.8727	-12457.9						24.3855	308.04	22.8931	352	24.3855	-1135.87	23.8949	-299.94	0.18573	--		237.412	1.97347e-05	237.412	1.06703e-05	-15.7344	4.6995
22.8727	344.274	22.8931	352	22.8931	-12449.2						24.406	307.108	22.9136	345	24.406	-1115.94	23.9153	-299.932	0.18573	--		237.351	2.26302e-05	237.351	4.3872e-06	-15.7308	5.74432
22.8931	343.543	22.9136	361	22.9136	-12439.5						24.4264	306.18	22.934	311	24.4264	-1118.01	23.9358	-299.924	0.18573	--		237.29	2.17055e-05	237.29	-5.61935e-07	-15.7272	3.95378
22.9136	342.819	22.934	337	22.934	-12462.7						24.4469	305.258	22.9545	380	24.4469	-1127.09	23.9562	-299.913	0.18573	--		237.229	1.76296e-05	237.229	-3.77817e-06	-15.7235	-1.42731
22.934	342.102	22.9545	342	22.9545	-12457						24.4673	304.343	22.9749	354	24.4673	-1115.17	23.9766	-299.901	0.18573	--		237.168	1.16794e-05	237.168	-4.99561e-06	-15.7199	-6.53177
22.9545	341.393	22.9749	328	22.9749	-12470.3						24.4877	303.436	22.9954	331	24.4877	-1146.26	23.9971	-299.886	0.18573	--		237.107	5.01407e-06	237.107	-4.07428e-06	-15.7162	-6.7916
22.9749	340.689	22.9954	376	22.9954	-12421.6						24.5082	302.536	23.0158	350	24.5082	-1135.36	24.0175	-299.868	0.18573	--		237.046	-1.38918e-06	237.046	-1.19481e-06	-15.7126	-5.52767
22.9954	339.991	23.0158	338	23.0158	-12458.9						24.5286	301.646	23.0363	337	24.5286	-1149.47	24.038	-299.844	0.18573	--		236.985	-6.56293e-06	236.985	2.79928e-06	-15.7089	-2.79814
23.0158	339.298	23.0363	362	23.0363	-12434.2						24.5491	300.765	23.0567	342	24.5491	-1092.59	24.0584	-299.814	0.18573	--		236.924	-9.75975e-06	236.924	6.45111e-06	-15.7053	-0.81149
23.0363	338.609	23.0567	352	23.0567	-12443.6						24.5695	299.894	23.0771	359	24.5695	-1132.72	24.0789	-299.774	0.18573	--		236.863	-1.09698e-05	236.863	8.37814e-06	-15.7016	0.63099
23.0567	337.923	23.0771	345	23.0771	-12449.9						24.59	299.034	23.0976	339	24.59	-1116.86	24.0993	-299.72	0.18573	--		236.802	-1.10605e-05	236.802	8.29398e-06	-15.698	0.66007
23.0771	337.241	23.0976	311	23.0976	-12483.2						24.6104	298.185	23.118	347	24.6104	-1127.01	24.1197	-299.643	0.18573	--		236.742	-1.11582e-05	236.742	7.45961e-06	-15.6943	0.65123
23.0976	336.56	23.118	338	23.118	-12455.5						24.6308	297.348	23.1385	341	24.6308	-1122.18	24.1402	-299.529	0.18573	--		236.681	-1.1806e-05	236.681	7.83997e-06	-15.6907	0.15045
23.118	335.881	23.1385	369	23.1385	-12423.8						24.6513	296.523	23.1589	360	24.6513	-1120.35	24.1606	-299.349	0.18573	--		236.62	-1.27919e-05	236.62	1.05275e-05	-15.687	0.21672
23.1385	335.203	23.1589	318	23.1589	-12474.2						24.6717	295.712	23.1794	367	24.6717	-1132.54	24.1811	-299.042	0.18573	--		236.559	-1.37658e-05	236.559	1.46933e-05	-15.6834	-0.67874
23.1589	334.525	23.1794	343	23.1794	-12448.5						24.6922	294.913	23.1998	356	24.6922	-1119.74	24.2015	-298.341	0.18573	--		236.498	-1.48112e-05	236.498	1.80227e-05	-15.6798	-3.11052
23.1794	333.847	23.1998	297	23.1998	-12493.8						24.7126	294.129	23.2203	356	24.7126	-1120.96	24.222	-295.418	0.18573	--		236.437	-1.6228e-05	236.437	1.84289e-05	-15.6761	-4.52735
23.1998	333.168	23.2203	357	23.2203	-12433.1						24.733	293.358	23.2407	346	24.733	-1120.19	24.2424	-285.157	0.18573	--		236.376	-1.78193e-05	236.376	1.57104e-05	-15.6725	-5.56176
23.2203	332.488	23.2407	360	23.2407	-12429.4						24.7535	292.602	23.2611	333	24.7535	-1112.43	24.2629	-273.186	0.18573	--		236.315	-1.86744e-05	236.315	1.16995e-05	-15.6688	-4.97123
23.2407	331.806	23.2611	331	23.2611	-12457.8						24.7739	291.86	23.2816	347	24.7739	-1133.69	24.2833	-281.431	0.18573	--		236.254	-1.78982e-05	236.254	8.68465e-06	-15.6652	-3.3008
23.2611	331.122	23.2816	312	23.2816	-12476.1						24.7944	291.133	23.302	358	24.7944	-1138.96	24.3037	-287.265	0.18573	--		236.193	-1.55801e-05	236.193	7.50329e-06	-15.6615	-2.26135
23.2816	330.436	23.302	366	23.302	-12421.4						24.8148	290.422	23.3225	330	24.8148	-1087.25	24.3242	-284.235	0.18573	--		236.132	-1.29274e-05	236.132	7.0956e-06	-15.6579	-3.29805
23.302	329.746	23.3225	345	23.3225	-12441.7						24.8353	289.725	23.3429	321	24.8353	-1132.55	24.3446	-289.452	0.18573	--		236.072	-1.1385e-05	236.072	5.90914e-06	-15.6542	-4.7539
23.3225	329.054	23.3429	307	23.3429	-12479						24.8557	289.044	23.3634	320	24.8557	-1139.87	24.3651	-295.855	0.18573	--		236.011	-1.16714e-05	236.011	3.74347e-06	-15.6506	-4.4261
23.3429	328.358	23.3634	335	23.3634	-12450.3						24.8761	288.379	23.3838	353	24.8761	-1126.21	24.3855	-297.846	0.18573	--		235.95	-1.36207e-05	235.95	2.30262e-06	-15.6469	-4.13105
23.3634	327.659	23.3838	299	23.3838	-12485.6						24.8966	287.729	23.4042	341	24.8966	-1142.56	24.406	-298.173	0.18573	--		235.889	-1.66156e-05	235.889	4.06948e-06	-15.6433	-4.77884
23.3838	326.956	23.4042	356	23.4042	-12427.9						24.917	287.094	23.4247	354	24.917	-1128.92	24.4264	-298.743	0.18573	--		235.828	-1.97096e-05	235.828	1.05326e-05	-15.6397	-3.82214
23.4042	326.249	23.4247	311	23.4247	-12472.2						24.9375	286.475	23.4451	365	24.9375	-1107.3	24.4469	-299.117	0.18573	--		235.767	-2.12631e-05	235.767	2.10094e-05	-15.636	-2.7579
23.4247	325.539	23.4451	311	23.4451	-12471.5						24.9579	285.871	23.4656	355	24.9579	-1137.7	24.4673	-299.22	0.18573	--		235.706	-1.90603e-05	235.706	3.26765e-05	-15.6324	-1.98935
23.4451	324.826	23.4656	305	23.4656	-12476.7						24.9784	285.283	23.486	322	24.9784	-1146.11	24.4877	-299.224	0.18573	--		235.645	-1.16535e-05	235.645	4.18388e-05	-15.6287	1.63738
23.4656	324.108	23.486	333	23.486	-12448						24.9988	284.71	23.5065	310	24.9988	-1137.54	24.5082	-299.177	0.18573	--		235.584	-5.70655e-08	235.584	4.59719e-05	-15.6251	5.42943
23.486	323.388	23.5065	342	23.5065	-12438.3						25.0193	284.152	23.5269	325	25.0193	-1127.98	24.5286	-299.085	0.18573	--		235.523	1.20685e-05	235.523	4.53713e-05	-15.6214	4.4123
23.5065	322.664	23.5269	327	23.5269	-12452.6						25.0397	283.608	23.5473	339	25.0397	-1099.44	24.5491	-298.937	0.18573	--		235.462	2.04073e-05	235.462	4.29669e-05	-15.6178	-0.98443
23.5269	321.938	23.5473	354	23.5473	-12424.8						25.0601	283.079	23.5678	313	25.0601	-1111.91	24.5695	-298.71	0.18573	--		235.402	2.26415e-05	235.402	4.2016e-05	-15.6141	-4.06555
23.5473	321.208	23.5678	278	23.5678	-12500.1						25.0806	282.564	23.5882	312	25.0806	-1152.39	24.59	-298.362	0.18573	--		235.341	1.95817e-05	235.341	4.33912e-05	-15.6105	-3.84742
23.5678	320.477	23.5882	353	23.5882	-12424.4						25.101	282.062	23.6087	348	25.101	-1106.89	24.6104	-297.807	0.18573	--		235.28	1.40793e-05	235.28	4.4892e-05	-15.6068	-5.11639
23.5882	319.744	23.6087	301	23.6087	-12475.6						25.1215	281.574	23.6291	325	25.1215	-1115.4	24.6308	-296.863	0.18573	--		235.219	8.88127e-06	235.219	4.32473e-05	-15.6032	-6.15233
23.6087	319.009	23.6291	299	23.6291	-12476.9						25.1419	281.099	23.6496	311	25.1419	-1107.93	24.6513	-294.845	0.18573	--		235.158	5.03013e-06	235.158	3.69105e-05	-15.5996	-5.79186
23.6291	318.274	23.6496	316	23.6496	-12459.2						25.1624	280.636	23.67	359	25.1624	-1106.46	24.6717	-286.973	0.18573	--		235.097	1.57676e-06	235.097	2.71075e-05	-15.5959	-8.20815
23.6496	317.538	23.67	333	23.67	-12441.4						25.1828	280.185	23.6904	323	25.1828	-1131.01	24.6922	-256.709	0.18573	--		235.036	-3.5443e-06	235.036	1.64983e-05	-15.5923	-9.45568
23.67	316.802	23.6904	321	23.6904	-12452.7						25.2033	279.746	23.7109	335	25.2033	-1119.57	24.7126	-210.845	0.18573	--		234.975	-1.20849e-05	234.975	7.06924e-06	-15.5886	-10.0263
23.6904	316.066	23.7109	288	23.7109	-12485						25.2237	279.317	23.7313	318	25.2237	-1123.14	24.733	-230.033	0.18573	--		234.914	-2.42755e-05	234.914	-8.02044e-07	-15.585	-9.03521
23.7109	315.333	23.7313	315	23.7313	-12457.2						25.2441	278.898	23.7518	296	25.2441	-1113.73	24.7535	-258.17	0.18573	--		234.853	-3.84809e-05	234.853	-7.72261e-06	-15.5813	-6.30797
23.7313	314.6	23.7518	339	23.7518	-12432.5						25.2646	278.489	23.7722	345	25.2646	-1150.32	24.7739	-249.033	0.18573	--		234.792	-5.18141e-05	234.792	-1.41879e-05	-15.5777	-3.66687
23.7518	313.871	23.7722	302	23.7722	-12468.8						25.285	278.089	23.7927	336	25.285	-1114.92	24.7944	-261.084	0.18573	--		234.732	-6.12416e-05	234.732	-2.01038e-05	-15.574	-2.8031
23.7722	313.145	23.7927	311	23.7927	-12459.1						25.3055	277.696	23.8131	331	25.3055	-1132.52	24.8148	-285.046	0.18573	--		234.671	-6.46452e-05	234.671	-2.49891e-05	-15.5704	-2.06343
23.7927	312.422	23.8131	309	23.8131	-12460.3						25.3259	277.311	23.8335	313	25.3259	-1132.14	24.8353	-294.064	0.18573	--		234.61	-6.15717e-05	234.61	-2.82371e-05	-15.5667	-1.51358
23.8131	311.704	23.8335	323	23.8335	-12445.6						25.3464	276.933	23.854	319	25.3464	-1121.76	24.8557	-295.865	0.18573	--		234.549	-5.34562e-05	234.549	-2.91039e-05	-15.5631	-1.73658
23.8335	310.992	23.854	276	23.854	-12491.9						25.3668	276.56	23.8744	313	25.3668	-1115.39	24.8761	-297.301	0.18573	--		234.488	-4.30579e-05	234.488	-2.67406e-05	-15.5595	-1.49534
23.854	310.285	23.8744	300	23.8744	-12467.2						25.3872	276.193	23.8949	325	25.3872	-1125.02	24.8966	-298.375	0.18573	--		234.427	-3.32172e-05	234.427	-2.067e-05	-15.5558	0.4507
23.8744	309.585	23.8949	326	23.8949	-12440.5						25.4077	275.829	23.9153	303	25.4077	-1121.66	24.917	-298.864	0.18573	--		234.366	-2.56711e-05	234.366	-1.15191e-05	-15.5522	0.97904
23.8949	308.893	23.9153	288	23.9153	-12477.8						25.4281	275.469	23.9358	316	25.4281	-1150.3	24.9375	-299.121	0.18573	--		234.305	-2.07005e-05	234.305	-1.31527e-06	-15.5485	0.70454
23.9153	308.208	23.9358	283	23.9358	-12482.2						25.4486	275.111	23.9562	346	25.4486	-1134.94	24.9579	-299.292	0.18573	--		234.244	-1.76335e-05	234.244	7.11747e-06	-15.5449	-0.61179
23.9358	307.532	23.9562	296	23.9562	-12468.5						25.469	274.755	23.9766	292	25.469	-1122.58	24.9784	-299.416	0.18573	--		234.183	-1.55682e-05	234.183	1.13916e-05	-15.5412	1.21199
23.9562	306.866	23.9766	282	23.9766	-12481.8						25.4895	274.399	23.9971	326	25.4895	-1143.23	24.9988	-299.509	0.18573	--		234.122	-1.37762e-05	234.122	1.06919e-05	-15.5376	2.37405
23.9766	306.21	23.9971	329	23.9971	-12434.2						25.5099	274.043	24.0175	307	25.5099	-1129.87	25.0193	-299.582	0.18573	--		234.062	-1.17442e-05	234.062	6.22001e-06	-15.5339	0.82734
23.9971	305.565	24.0175	288	24.0175	-12474.6						25.5303	273.687	24.038	313	25.5303	-1129.51	25.0397	-299.639	0.18573	--		234.001	-9.06802e-06	234.001	7.2323e-07	-15.5303	-0.30052
24.0175	304.932	24.038	284	24.038	-12477.9						25.5508	273.328	24.0584	299	25.5508	-1123.16	25.0601	-299.685	0.18573	--		233.94	-5.41776e-06	233.94	-2.80985e-06	-15.5266	-1.02965
24.038	304.311	24.0584	292	24.0584	-12469.3						25.5712	272.966	24.0789	293	25.5712	-1146.79	25.0806	-299.722	0.18573	--		233.879	-7.11451e-07	233.879	-2.79727e-06	-15.523	-1.52167
24.0584	303.703	24.0789	320	24.0789	-12440.7						25.5917	272.601	24.0993	308	25.5917	-1139.43	25.101	-299.754	0.18573	--		233.818	4.63698e-06	233.818	-3.58287e-08	-15.5193	-1.45219
24.0789	303.109	24.0993	329	24.0993	-12431.2						25.6121	272.231	24.1197	291	25.6121	-1111.06	25.1215	-299.78	0.18573	--		233.757	9.83491e-06	233.757	2.99557e-06	-15.5157	-1.28765
24.0993	302.53	24.1197	319	24.1197	-12440.6						25.6326	271.856	24.1402	310	25.6326	-1119.68	25.1419	-299.787	0.18573	--		233.696	1.4347e-05	233.696	4.1601e-06	-15.5121	-0.31606
24.1197	301.966	24.1402	327	24.1402	-12432.1						25.653	271.474	24.1606	316	25.653	-1121.3	25.1624	-299.815	0.18573	--		233.635	1.84019e-05	233.635	3.36312e-06	-15.5084	-1.81417
24.1402	301.417	24.1606	310	24.1606	-12448.5						25.6734	271.086	24.1811	301	25.6734	-1127.91	25.1828	-299.878	0.18573	--		233.574	2.26022e-05	233.574	2.35071e-06	-15.5048	-5.41498
24.1606	300.885	24.1811	299	24.1811	-12459						25.6939	270.69	24.2015	315	25.6939	-1137.52	25.2033	-299.883	0.18573	--		233.513	2.70335e-05	233.513	2.81668e-06	-15.5011	-5.9174
24.1811	300.37	24.2015	313	24.2015	-12444.5						25.7143	270.285	24.222	326	25.7143	-1119.11	25.2237	-299.886	0.18573	--		233.452	3.11816e-05	233.452	4.93748e-06	-15.4975	-3.49411
24.2015	299.872	24.222	298	24.222	-12459						25.7348	269.871	24.2424	311	25.7348	-1151.7	25.2441	-299.909	0.18573	--		233.392	3.49518e-05	233.392	7.81801e-06	-15.4938	0.20665
24.222	299.392	24.2424	326	24.2424	-12430.6						25.7552	269.447	24.2629	320	25.7552	-1138.27	25.2646	-299.907	0.18573	--		233.331	3.92629e-05	233.331	1.09714e-05	-15.4902	1.58337
24.2424	298.931	24.2629	311	24.2629	-12445.1						25.7757	269.012	24.2833	298	25.7757	-1156.84	25.285	-299.895	0.18573	--		233.27	4.48757e-05	233.27	1.47875e-05	-15.4865	-0.62428
24.2629	298.488	24.2833	343	24.2833	-12412.7						25.7961	268.567	24.3037	325	25.7961	-1134.39	25.3055	-299.882	0.18573	--		233.209	5.0524e-05	233.209	1.94602e-05	-15.4829	-3.02465
24.2833	298.065	24.3037	314	24.3037	-12441.3						25.8165	268.109	24.3242	322	25.8165	-1128.94	25.3259	-299.866	0.18573	--		233.148	5.28257e-05	233.148	2.4012e-05	-15.4792	-1.66948
24.3037	297.661	24.3242	296	24.3242	-12458.9						25.837	267.64	24.3446	345	25.837	-1094.47	25.3464	-299.845	0.18573	--		233.087	4.86325e-05	233.087	2.69824e-05	-15.4756	-1.58189
24.3242	297.277	24.3446	298	24.3446	-12456.5						25.8574	267.157	24.3651	302	25.8574	-1136.99	25.3668	-299.818	0.18573	--		233.026	3.76193e-05	233.026	2.81295e-05	-15.472	-2.11877
24.3446	296.912	24.3651	310	24.3651	-12444.2						25.8779	266.662	24.3855	301	25.8779	-1126.49	25.3872	-299.784	0.18573	--		232.965	2.26407e-05	232.965	2.9096e-05	-15.4683	-0.54464
24.3651	296.568	24.3855	278	24.3855	-12475.9						25.8983	266.153	24.406	320	25.8983	-1155.98	25.4077	-299.739	0.18573	--		232.904	7.79891e-06	232.904	3.21968e-05	-15.4647	0.51711
24.3855	296.245	24.406	319	24.406	-12434.6						25.9188	265.63	24.4264	317	25.9188	-1118.46	25.4281	-299.678	0.18573	--		232.843	-3.89838e-06	232.843	3.86406e-05	-15.461	0.64839
24.406	295.941	24.4264	289	24.4264	-12464.3						25.9392	265.093	24.4469	307	25.9392	-1141.92	25.4486	-299.594	0.18573	--		232.782	-1.17505e-05	232.782	4.79025e-05	-15.4574	-0.52967
24.4264	295.658	24.4469	298	24.4469	-12455						25.9596	264.542	24.4673	318	25.9596	-1102.37	25.469	-299.47	0.18573	--		232.722	-1.71714e-05	232.722	5.84391e-05	-15.4537	-1.44062
24.4469	295.395	24.4673	275	24.4673	-12477.8						25.9801	263.976	24.4877	286	25.9801	-1138.8	25.4895	-299.281	0.18573	--		232.661	-2.24056e-05	232.661	6.86664e-05	-15.4501	-2.81871
24.4673	295.153	24.4877	342	24.4877	-12410.6						26.0005	263.396	24.5082	296	26.0005	-1143.22	25.5099	-298.967	0.18573	--		232.6	-2.87729e-05	232.6	7.74488e-05	-15.4464	-3.9209
24.4877	294.93	24.5082	313	24.5082	-12439.4						26.021	262.801	24.5286	281	26.021	-1154.63	25.5303	-298.352	0.18573	--		232.539	-3.56496e-05	232.539	8.42719e-05	-15.4428	-5.82258
24.5082	294.727	24.5286	312	24.5286	-12440.2						26.0414	262.191	24.5491	337	26.0414	-1106.02	25.5508	-296.227	0.18573	--		232.478	-4.12343e-05	232.478	8.93253e-05	-15.4391	-6.76048
24.5286	294.543	24.5491	308	24.5491	-12444						26.0619	261.567	24.5695	296	26.0619	-1128.39	25.5712	-287.336	0.18573	--		232.417	-4.44863e-05	232.417	9.32116e-05	-15.4355	-6.79472
24.5491	294.378	24.5695	287	24.5695	-12464.9						26.0823	260.928	24.59	311	26.0823	-1111.76	25.5917	-269.676	0.18573	--		232.356	-4.61547e-05	232.356	9.61577e-05	-15.4319	-6.96637
24.5695	294.232	24.59	279	24.59	-12472.7						26.1028	260.275	24.6104	300	26.1028	-1106.1	25.6121	-270.799	0.18573	--		232.295	-4.77318e-05	232.295	9.74583e-05	-15.4282	-4.67426
24.59	294.103	24.6104	286	24.6104	-12465.6						26.1232	259.608	24.6308	304	26.1232	-1127.44	25.6326	-284.356	0.18573	--		232.234	-4.96091e-05	232.234	9.60582e-05	-15.4246	-1.14454
24.6104	293.992	24.6308	279	24.6308	-12472.5						26.1436	258.927	24.6513	305	26.1436	-1131.75	25.653	-283.348	0.18573	--		232.173	-5.05373e-05	232.173	9.19915e-05	-15.4209	0.40711
24.6308	293.896	24.6513	273	24.6513	-12478.5						26.1641	258.232	24.6717	292	26.1641	-1129.06	25.6734	-283.588	0.18573	--		232.112	-4.86995e-05	232.112	8.71494e-05	-15.4173	0.05028
24.6513	293.815	24.6717	277	24.6717	-12474.4						26.1845	257.524	24.6922	304	26.1845	-1117.35	25.6939	-292.783	0.18573	--		232.052	-4.28659e-05	232.052	8.42283e-05	-15.4136	0.56178
24.6717	293.749	24.6922	328	24.6922	-12423.3						26.205	256.804	24.7126	302	26.205	-1129.63	25.7143	-297.56	0.18573	--		231.991	-3.25892e-05	231.991	8.45894e-05	-15.41	0.008
24.6922	293.695	24.7126	289	24.7126	-12462.3						26.2254	256.07	24.733	302	26.2254	-1120.9	25.7348	-298.752	0.18573	--		231.93	-1.80563e-05	231.93	8.70577e-05	-15.4063	-1.25753
24.7126	293.654	24.733	264	24.733	-12487.3						26.2459	255.325	24.7535	309	26.2459	-1150.15	25.7552	-299.124	0.18573	--		231.869	-4.12289e-07	231.869	8.88699e-05	-15.4027	0.07729
24.733	293.624	24.7535	260	24.7535	-12491.2						26.2663	254.569	24.7739	287	26.2663	-1147.4	25.7757	-299.311	0.18573	--		231.808	1.79547e-05	231.808	8.78545e-05	-15.399	-0.2848
24.7535	293.604	24.7739	278	24.7739	-12473.2						26.2867	253.801	24.7944	281	26.2867	-1097.63	25.7961	-299.414	0.18573	--		231.747	3.42037e-05	231.747	8.38044e-05	-15.3954	-2.13873
24.7739	293.592	24.7944	300	24.7944	-12451.2						26.3072	253.023	24.8148	332	26.3072	-1108.85	25.8165	-299.469	0.18573	--		231.686	4.6659e-05	231.686	7.80137e-05	-15.3918	-2.37827
24.7944	293.588	24.8148	290	24.8148	-12461.2						26.3276	252.235	24.8353	286	26.3276	-1120.06	25.837	-299.488	0.18573	--		231.625	5.57258e-05	231.625	7.18246e-05	-15.3881	-0.55742
24.8148	293.59	24.8353	276	24.8353	-12475.2						26.3481	251.438	24.8557	278	26.3481	-1099.27	25.8574	-299.476	0.18573	--		231.564	6.31602e-05	231.564	6.56992e-05	-15.3845	1.38921
24.8353	293.597	24.8557	310	24.8557	-12441.2						26.3685	250.633	24.8761	291	26.3685	-1126.46	25.8779	-299.43	0.18573	--		231.503	7.04338e-05	231.503	5.93687e-05	-15.3808	1.01138
24.8557	293.607	24.8761	288	24.8761	-12463.3						26.389	249.819	24.8966	274	26.389	-1138.65	25.8983	-299.342	0.18573	--		231.442	7.76255e-05	231.442	5.24443e-05	-15.3772	-1.04064
24.8761	293.618	24.8966	301	24.8966	-12450.3						26.4094	248.998	24.917	287	26.4094	-1112.83	25.9188	-299.187	0.18573	--		231.382	8.34382e-05	231.382	4.48124e-05	-15.3735	-2.12383
24.8966	293.63	24.917	302	24.917	-12449.3						26.4298	248.171	24.9375	308	26.4298	-1147	25.9392	-298.917	0.18573	--		231.321	8.59296e-05	231.321	3.6772e-05	-15.3699	-2.94505
24.917	293.64	24.9375	291	24.9375	-12460.3						26.4503	247.338	24.9579	277	26.4503	-1140.17	25.9596	-298.384	0.18573	--		231.26	8.34237e-05	231.26	2.90631e-05	-15.3662	-1.90518
24.9375	293.648	24.9579	317	24.9579	-12434.3						26.4707	246.499	24.9784	268	26.4707	-1126.33	25.9801	-296.62	0.18573	--		231.199	7.53532e-05	231.199	2.2617e-05	-15.3626	1.39462
24.9579	293.65	24.9784	292	24.9784	-12459.3						26.4912	245.656	24.9988	276	26.4912	-1122.48	26.0005	-289.067	0.18573	--		231.138	6.27313e-05	231.138	1.79225e-05	-15.3589	1.75887
24.9784	293.646	24.9988	299	24.9988	-12452.3						26.5116	244.809	25.0193	285	26.5116	-1148.64	26.021	-272.56	0.18573	--		231.077	4.78187e-05	231.077	1.45426e-05	-15.3553	-0.02709
24.9988	293.635	25.0193	246	25.0193	-12505.2						26.5321	243.959	25.0397	313	26.5321	-1133.79	26.0414	-270.988	0.18573	--		231.016	3.30239e-05	231.016	1.14613e-05	-15.3516	-0.85183
25.0193	293.613	25.0397	316	25.0397	-12435.2						26.5525	243.106	25.0601	300	26.5525	-1125.93	26.0619	-284.414	0.18573	--		230.955	1.98687e-05	230.955	8.03021e-06	-15.348	-0.44316
25.0397	293.581	25.0601	298	25.0601	-12453.2						26.5729	242.252	25.0806	259	26.5729	-1120.08	26.0823	-284.121	0.18573	--		230.894	8.91345e-06	230.894	4.45216e-06	-15.3444	0.41163
25.0601	293.535	25.0806	314	25.0806	-12437.1						26.5934	241.396	25.101	304	26.5934	-1136.22	26.1028	-281.647	0.18573	--		230.833	5.42061e-07	230.833	1.3199e-06	-15.3407	1.85874
25.0806	293.474	25.101	295	25.101	-12456						26.6138	240.54	25.1215	295	26.6138	-1127.37	26.1232	-290.699	0.18573	--		230.772	-4.45835e-06	230.772	-9.53412e-07	-15.3371	-0.84223
25.101	293.397	25.1215	269	25.1215	-12481.9						26.6343	239.684	25.1419	302	26.6343	-1128.51	26.1436	-296.604	0.18573	--		230.712	-5.31603e-06	230.712	-1.86793e-06	-15.3334	-5.41356
25.1215	293.302	25.1419	289	25.1419	-12461.8						26.6547	238.828	25.1624	303	26.6547	-1120.66	26.1641	-297.804	0.18573	--		230.651	-2.24828e-06	230.651	-2.45758e-07	-15.3298	-5.45267
25.1419	293.188	25.1624	302	25.1624	-12448.7						26.6752	237.973	25.1828	278	26.6752	-1133.8	26.1845	-298.442	0.18573	--		230.59	3.20789e-06	230.59	5.37664e-06	-15.3261	-2.60982
25.1624	293.052	25.1828	281	25.1828	-12469.5						26.6956	237.121	25.2033	289	26.6956	-1101.95	26.205	-299.159	0.18573	--		230.529	8.96205e-06	230.529	1.512e-05	-15.3225	-2.4271
25.1828	292.893	25.2033	281	25.2033	-12469.3						26.716	236.27	25.2237	285	26.716	-1101.1	26.2254	-299.49	0.18573	--		230.468	1.34844e-05	230.468	2.65152e-05	-15.3188	-5.17911
25.2033	292.711	25.2237	296	25.2237	-12454.1						26.7365	235.423	25.2441	294	26.7365	-1111.25	26.2459	-299.626	0.18573	--		230.407	1.63193e-05	230.407	3.53344e-05	-15.3152	-6.08817
25.2237	292.503	25.2441	309	25.2441	-12440.9						26.7569	234.578	25.2646	257	26.7569	-1144.41	26.2663	-299.706	0.18573	--		230.346	1.78741e-05	230.346	3.80019e-05	-15.3115	-4.95289
25.2441	292.268	25.2646	290	25.2646	-12459.6						26.7774	233.737	25.285	292	26.7774	-1117.57	26.2867	-299.761	0.18573	--		230.285	1.90489e-05	230.285	3.35198e-05	-15.3079	-1.71642
25.2646	292.005	25.285	317	25.285	-12432.3						26.7978	232.9	25.3055	274	26.7978	-1154.73	26.3072	-299.802	0.18573	--		230.224	2.09294e-05	230.224	2.35717e-05	-15.3043	-1.26131
25.285	291.712	25.3055	310	25.3055	-12439						26.8183	232.068	25.3259	274	26.8183	-1127.9	26.3276	-299.833	0.18573	--		230.163	2.42159e-05	230.163	1.13066e-05	-15.3006	-4.24337
25.3055	291.389	25.3259	282	25.3259	-12466.7						26.8387	231.24	25.3464	284	26.8387	-1136.07	26.3481	-299.856	0.18573	--		230.102	2.84322e-05	230.102	2.81548e-08	-15.297	-3.65847
25.3259	291.035	25.3464	293	25.3464	-12455.3						26.8591	230.417	25.3668	290	26.8591	-1104.25	26.3685	-299.876	0.18573	--		230.042	3.18008e-05	230.042	-7.72041e-06	-15.2933	0.31667
25.3464	290.648	25.3668	287	25.3668	-12460.9						26.8796	229.6	25.3872	280	26.8796	-1134.43	26.389	-299.891	0.18573	--		229.981	3.246e-05	229.981	-1.08636e-05	-15.2897	-1.86946
25.3668	290.227	25.3872	305	25.3872	-12442.4						26.9	228.788	25.4077	283	26.9	-1141.62	26.4094	-299.904	0.18573	--		229.92	3.01896e-05	229.92	-1.02067e-05	-15.286	-6.88227
25.3872	289.773	25.4077	285	25.4077	-12461.9						26.9205	227.981	25.4281	254	26.9205	-1131.81	26.4298	-299.914	0.18573	--		229.859	2.68367e-05	229.859	-8.00769e-06	-15.2824	-6.64363
25.4077	289.284	25.4281	275	25.4281	-12471.4						26.9409	227.181	25.4486	269	26.9409	-1119.01	26.4503	-299.923	0.18573	--		229.798	2.47357e-05	229.798	-6.55385e-06	-15.2787	-3.86384
25.4281	288.759	25.4486	296	25.4486	-12449.8						26.9614	226.386	25.469	281	26.9614	-1137.21	26.4707	-299.933	0.18573	--		229.737	2.45969e-05	229.737	-6.60488e-06	-15.2751	-1.87946
25.4486	288.199	25.469	295	25.469	-12450.2						26.9818	225.597	25.4895	260	26.9818	-1131.43	26.4912	-299.958	0.18573	--		229.676	2.50119e-05	229.676	-7.02588e-06	-15.2714	-1.80896
25.469	287.602	25.4895	289	25.4895	-12455.6						27.0023	224.814	25.5099	273	27.0023	-1163.64	26.5116	-299.974	0.18573	--		229.615	2.40231e-05	229.615	-6.10479e-06	-15.2678	-1.44126
25.4895	286.969	25.5099	298	25.5099	-12445.9						27.0227	224.038	25.5303	273	27.0227	-1119.87	26.5321	-299.977	0.18573	--		229.554	2.10637e-05	229.554	-3.50776e-06	-15.2642	-1.1457
25.5099	286.299	25.5303	308	25.5303	-12435.2						27.0431	223.267	25.5508	279	27.0431	-1133.1	26.5525	-299.988	0.18573	--		229.493	1.73809e-05	229.493	-1.06221e-06	-15.2605	-1.10927
25.5303	285.592	25.5508	303	25.5508	-12439.5						27.0636	222.503	25.5712	255	27.0636	-1111.33	26.5729	-299.998	0.18573	--		229.432	1.48105e-05	229.432	-1.55018e-06	-15.2569	-1.91045
25.5508	284.849	25.5712	303	25.5712	-12438.7						27.084	221.744	25.5917	262	27.084	-1104.57	26.5934	-299.999	0.18573	--		229.371	1.43456e-05	229.371	-6.63429e-06	-15.2532	-3.14044
25.5712	284.069	25.5917	280	25.5917	-12460.9						27.1045	220.991	25.6121	290	27.1045	-1132.82	26.6138	-299.999	0.18573	--		229.311	1.5751e-05	229.311	-1.585e-05	-15.2496	-3.04809
25.5917	283.253	25.6121	284	25.6121	-12456						27.1249	220.244	25.6326	281	27.1249	-1134.07	26.6343	-300	0.18573	--		229.25	1.81152e-05	229.25	-2.73089e-05	-15.2459	-1.71515
25.6121	282.402	25.6326	278	25.6326	-12461.2						27.1454	219.502	25.653	279	27.1454	-1149.33	26.6547	-300	0.18573	--		229.189	2.03978e-05	229.189	-3.89348e-05	-15.2423	-2.02697
25.6326	281.515	25.653	301	25.653	-12437.2						27.1658	218.765	25.6734	272	27.1658	-1107.59	26.6752	-300	0.18573	--		229.128	2.14419e-05	229.128	-4.89496e-05	-15.2386	-5.69948
25.653	280.594	25.6734	294	25.6734	-12443.3						27.1863	218.034	25.6939	262	27.1863	-1129.86	26.6956	-300	0.18573	--		229.067	1.98137e-05	229.067	-5.58236e-05	-15.235	-9.25763
25.6734	279.638	25.6939	281	25.6939	-12455.3						27.2067	217.308	25.7143	280	27.2067	-1133.14	26.716	-300	0.18573	--		229.006	1.41153e-05	229.006	-5.8678e-05	-15.2313	-8.58431
25.6939	278.65	25.7143	278	25.7143	-12457.3						27.2271	216.586	25.7348	247	27.2271	-1161.41	26.7365	-300	0.18573	--		228.945	3.88243e-06	228.945	-5.80438e-05	-15.2277	-4.60515
25.7143	277.629	25.7348	292	25.7348	-12442.2						27.2476	215.869	25.7552	260	27.2476	-1125.7	26.7569	-300	0.18573	--		228.884	-9.56481e-06	228.884	-5.57508e-05	-15.2241	-2.14324
25.7348	276.577	25.7552	271	25.7552	-12462.1						27.268	215.156	25.7757	241	27.268	-1149.98	26.7774	-300	0.18573	--		228.823	-2.31567e-05	228.823	-5.35257e-05	-15.2204	0.58433
25.7552	275.495	25.7757	283	25.7757	-12449						27.2885	214.448	25.7961	263	27.2885	-1127.28	26.7978	-300	0.18573	--		228.762	-3.3287e-05	228.762	-5.16749e-05	-15.2168	2.77314
25.7757	274.384	25.7961	230	25.7961	-12500.9						27.3089	213.743	25.8165	268	27.3089	-1134.57	26.8183	-299.991	0.18573	--		228.701	-3.75569e-05	228.701	-4.93815e-05	-15.2131	4.52562
25.7961	273.244	25.8165	249	25.8165	-12480.7						27.3294	213.041	25.837	302	27.3294	-1105.87	26.8387	-299.968	0.18573	--		228.641	-3.58484e-05	228.641	-4.62395e-05	-15.2095	4.66582
25.8165	272.078	25.837	270	25.837	-12458.5						27.3498	212.343	25.8574	259	27.3498	-1104.17	26.8591	-299.959	0.18573	--		228.58	-2.99474e-05	228.58	-4.31692e-05	-15.2058	4.98677
25.837	270.887	25.8574	279	25.8574	-12448.3						27.3702	211.648	25.8779	269	27.3702	-1133.48	26.8796	-299.954	0.18573	--		228.519	-2.2116e-05	228.519	-4.16923e-05	-15.2022	4.77059
25.8574	269.671	25.8779	263	25.8779	-12463.1						27.3907	210.955	25.8983	239	27.3907	-1132.78	26.9	-299.938	0.18573	--		228.458	-1.38596e-05	228.458	-4.24966e-05	-15.1985	3.54458
25.8779	268.433	25.8983	262	25.8983	-12462.8						27.4111	210.266	25.9188	276	27.4111	-1102.09	26.9205	-299.925	0.18573	--		228.397	-5.78106e-06	228.397	-4.48269e-05	-15.1949	2.11642
25.8983	267.173	25.9188	270	25.9188	-12453.5						27.4316	209.578	25.9392	252	27.4316	-1103.41	26.9409	-299.916	0.18573	--		228.336	1.75793e-06	228.336	-4.70992e-05	-15.1912	0.34336
25.9188	265.894	25.9392	263	25.9392	-12459.2						27.452	208.893	25.9596	291	27.452	-1106.72	26.9614	-299.906	0.18573	--		228.275	8.1307e-06	228.275	-4.7928e-05	-15.1876	-1.05551
25.9392	264.597	25.9596	232	25.9596	-12488.9						27.4724	208.209	25.9801	254	27.4724	-1089.04	26.9818	-299.894	0.18573	--		228.214	1.2592e-05	228.214	-4.67389e-05	-15.184	0.68708
25.9596	263.283	25.9801	272	25.9801	-12447.6						27.4929	207.528	26.0005	249	27.4929	-1137.36	27.0023	-299.879	0.18573	--		228.153	1.4699e-05	228.153	-4.3811e-05	-15.1803	2.67111
25.9801	261.953	26.0005	271	26.0005	-12447.2						27.5133	206.847	26.021	237	27.5133	-1107.68	27.0227	-299.861	0.18573	--		228.092	1.44562e-05	228.092	-3.99531e-05	-15.1767	3.1557
26.0005	260.611	26.021	236	26.021	-12480.9						27.5338	206.168	26.0414	285	27.5338	-1130	27.0431	-299.838	0.18573	--		228.031	1.21784e-05	228.031	-3.59821e-05	-15.173	0.5664
26.021	259.256	26.0414	235	26.0414	-12480.5						27.5542	205.491	26.0619	262	27.5542	-1130.32	27.0636	-299.809	0.18573	--		227.971	8.41481e-06	227.971	-3.22223e-05	-15.1694	-3.29361
26.0414	257.892	26.0619	278	26.0619	-12436.2						27.5747	204.814	26.0823	278	27.5747	-1132.64	27.084	-299.771	0.18573	--		227.91	3.98587e-06	227.91	-2.83707e-05	-15.1657	-4.52096
26.0619	256.518	26.0823	229	26.0823	-12483.8						27.5951	204.139	26.1028	283	27.5951	-1107.97	27.1045	-299.721	0.18573	--		227.849	-1.51628e-07	227.849	-2.38683e-05	-15.1621	-2.62946
26.0823	255.137	26.1028	273	26.1028	-12438.4						27.6156	203.464	26.1232	261	27.6156	-1148.29	27.1249	-299.652	0.18573	--		227.788	-3.25712e-06	227.788	-1.84272e-05	-15.1584	-1.55583
26.1028	253.751	26.1232	259	26.1232	-12451						27.636	202.79	26.1436	256	27.636	-1141.62	27.1454	-299.554	0.18573	--		227.727	-4.97521e-06	227.727	-1.22019e-05	-15.1548	-3.28362
26.1232	252.362	26.1436	247	26.1436	-12461.6						27.6564	202.117	26.1641	258	27.6564	-1122.94	27.1658	-299.408	0.18573	--		227.666	-5.03763e-06	227.666	-5.55471e-06	-15.1511	-3.11121
26.1436	250.969	26.1641	258	26.1641	-12449.2						27.6769	201.445	26.1845	269	27.6769	-1143.27	27.1863	-299.175	0.18573	--		227.605	-2.87056e-06	227.605	1.12403e-06	-15.1475	-1.61726
26.1641	249.576	26.1845	246	26.1845	-12459.8						27.6973	200.773	26.205	256	27.6973	-1139.6	27.2067	-298.767	0.18573	--		227.544	2.23558e-06	227.544	7.22077e-06	-15.1438	-0.51081
26.1845	248.184	26.205	262	26.205	-12442.4						27.7178	200.102	26.2254	264	27.7178	-1142.93	27.2271	-297.734	0.18573	--		227.483	1.05006e-05	227.483	1.16778e-05	-15.1402	1.41217
26.205	246.794	26.2254	234	26.2254	-12469						27.7382	199.431	26.2459	234	27.7382	-1112.26	27.2476	-293.286	0.18573	--		227.422	2.08627e-05	227.422	1.31449e-05	-15.1366	2.20226
26.2254	245.407	26.2459	234	26.2459	-12467.7						27.7587	198.761	26.2663	236	27.7587	-1155.59	27.268	-279.616	0.18573	--		227.361	3.11248e-05	227.361	1.06628e-05	-15.1329	1.15665
26.2459	244.025	26.2663	244	26.2663	-12456.3						27.7791	198.092	26.2867	285	27.7791	-1141.92	27.2885	-267.84	0.18573	--		227.301	3.91922e-05	227.301	4.37957e-06	-15.1293	1.58719
26.2663	242.648	26.2867	224	26.2867	-12474.9						27.7995	197.424	26.3072	273	27.7995	-1134.25	27.3089	-280.221	0.18573	--		227.24	4.40213e-05	227.24	-4.41722e-06	-15.1256	0.25273
26.2867	241.278	26.3072	227	26.3072	-12470.6						27.82	196.756	26.3276	261	27.82	-1128.58	27.3294	-287.697	0.18573	--		227.179	4.5751e-05	227.179	-1.38676e-05	-15.122	-3.16535
26.3072	239.917	26.3276	239	26.3276	-12457.2						27.8404	196.089	26.3481	281	27.8404	-1132.92	27.3498	-283.268	0.18573	--		227.118	4.51706e-05	227.118	-2.21978e-05	-15.1183	-3.96306
26.3276	238.565	26.3481	257	26.3481	-12437.9						27.8609	195.423	26.3685	253	27.8609	-1122.25	27.3702	-286.898	0.18573	--		227.057	4.31368e-05	227.057	-2.80525e-05	-15.1147	-3.00484
26.3481	237.224	26.3685	191	26.3685	-12502.5						27.8813	194.758	26.389	240	27.8813	-1096.59	27.3907	-295.016	0.18573	--		226.996	4.02846e-05	226.996	-3.04934e-05	-15.111	-3.74388
26.3685	235.895	26.389	230	26.389	-12462.2						27.9018	194.094	26.4094	265	27.9018	-1142.92	27.4111	-298.26	0.18573	--		226.935	3.69396e-05	226.935	-2.89472e-05	-15.1074	-6.89482
26.389	234.578	26.4094	224	26.4094	-12466.9						27.9222	193.431	26.4298	230	27.9222	-1136.26	27.4316	-299.057	0.18573	--		226.874	3.30902e-05	226.874	-2.33702e-05	-15.1037	-8.06267
26.4094	233.276	26.4298	239	26.4298	-12450.6						27.9427	192.769	26.4503	236	27.9427	-1140.6	27.452	-299.357	0.18573	--		226.813	2.84697e-05	226.813	-1.45993e-05	-15.1001	-6.94846
26.4298	231.988	26.4503	250	26.4503	-12438.4						27.9631	192.108	26.4707	249	27.9631	-1110.94	27.4724	-299.528	0.18573	--		226.752	2.27901e-05	226.752	-4.50896e-06	-15.0965	-4.99625
26.4503	230.716	26.4707	247	26.4707	-12440.1						27.9835	191.448	26.4912	252	27.9835	-1146.28	27.4929	-299.637	0.18573	--		226.691	1.59757e-05	226.691	4.43063e-06	-15.0928	-2.79908
26.4707	229.46	26.4912	251	26.4912	-12434.9						28.004	190.79	26.5116	225	28.004	-1099.62	27.5133	-299.711	0.18573	--		226.631	8.24668e-06	226.631	1.01041e-05	-15.0892	-2.16914
26.4912	228.222	26.5116	224	26.5116	-12460.6						28.0244	190.132	26.5321	239	28.0244	-1114.96	27.5338	-299.765	0.18573	--		226.57	1.31462e-07	226.57	1.15637e-05	-15.0855	-1.78196
26.5116	227.002	26.5321	199	26.5321	-12484.4						28.0449	189.477	26.5525	246	28.0449	-1118.3	27.5542	-299.804	0.18573	--		226.509	-7.4283e-06	226.509	9.10993e-06	-15.0819	-0.89361
26.5321	225.8	26.5525	234	26.5525	-12448.3						28.0653	188.823	26.5729	251	28.0653	-1128.65	27.5747	-299.835	0.18573	--		226.448	-1.30043e-05	226.448	3.72619e-06	-15.0782	-1.13472
26.5525	224.618	26.5729	222	26.5729	-12459.1						28.0858	188.17	26.5934	234	28.0858	-1109	27.5951	-299.858	0.18573	--		226.387	-1.50387e-05	226.387	-3.52516e-06	-15.0746	1.42959
26.5729	223.455	26.5934	260	26.5934	-12419.9						28.1062	187.519	26.6138	242	28.1062	-1133.35	27.6156	-299.876	0.18573	--		226.326	-1.27799e-05	226.326	-1.17033e-05	-15.0709	5.7771
26.5934	222.313	26.6138	208	26.6138	-12470.8						28.1266	186.869	26.6343	240	28.1266	-1129.7	27.636	-299.883	0.18573	--		226.265	-7.23185e-06	226.265	-1.98747e-05	-15.0673	7.03838
26.6138	221.191	26.6343	220	26.6343	-12457.7						28.1471	186.221	26.6547	247	28.1471	-1119.05	27.6564	-299.889	0.18573	--		226.204	-1.13074e-06	226.204	-2.70434e-05	-15.0636	7.90956
26.6343	220.089	26.6547	222	26.6547	-12454.6						28.1675	185.575	26.6752	233	28.1675	-1104.4	27.6769	-299.898	0.18573	--		226.143	2.46195e-06	226.143	-3.23831e-05	-15.06	6.40543
26.6547	219.009	26.6752	208	26.6752	-12467.6						28.188	184.93	26.6956	264	28.188	-1136.76	27.6973	-299.902	0.18573	--		226.082	2.06852e-06	226.082	-3.57424e-05	-15.0564	2.83103
26.6752	217.951	26.6956	214	26.6956	-12460.5						28.2084	184.287	26.716	264	28.2084	-1158.11	27.7178	-299.903	0.18573	--		226.021	-1.37173e-06	226.021	-3.80423e-05	-15.0527	1.58392
26.6956	216.914	26.716	220	26.716	-12453.5						28.2289	183.645	26.7365	253	28.2289	-1143.47	27.7382	-299.914	0.18573	--		225.961	-5.43262e-06	225.961	-4.09654e-05	-15.0491	1.6244
26.716	215.898	26.7365	210	26.7365	-12462.5						28.2493	183.005	26.7569	219	28.2493	-1127.83	27.7587	-299.935	0.18573	--		225.9	-7.85283e-06	225.9	-4.57586e-05	-15.0454	-0.43234
26.7365	214.904	26.7569	223	26.7569	-12448.6						28.2697	182.366	26.7774	245	28.2697	-1142.19	27.7791	-299.938	0.18573	--		225.839	-7.27722e-06	225.839	-5.19474e-05	-15.0418	-2.80001
26.7569	213.931	26.7774	228	26.7774	-12442.6						28.2902	181.729	26.7978	207	28.2902	-1148.56	27.7995	-299.935	0.18573	--		225.778	-2.79038e-06	225.778	-5.72386e-05	-15.0381	-2.34242
26.7774	212.979	26.7978	244	26.7978	-12425.7						28.3106	181.094	26.8183	233	28.3106	-1114.92	27.82	-299.939	0.18573	--		225.717	6.47386e-06	225.717	-5.89463e-05	-15.0345	0.50336
26.7978	212.048	26.8183	210	26.8183	-12458.8						28.3311	180.46	26.8387	224	28.3311	-1121.29	27.8404	-299.937	0.18573	--		225.656	2.0638e-05	225.656	-5.57516e-05	-15.0308	1.82797
26.8183	211.137	26.8387	214	26.8387	-12453.9						28.3515	179.827	26.8591	255	28.3515	-1103.66	27.8609	-299.926	0.18573	--		225.595	3.80375e-05	225.595	-4.8297e-05	-15.0272	2.47294
26.8387	210.247	26.8591	219	26.8591	-12448						28.372	179.196	26.8796	224	28.372	-1118.02	27.8813	-299.913	0.18573	--		225.534	5.53325e-05	225.534	-3.84222e-05	-15.0235	4.84018
26.8591	209.377	26.8796	219	26.8796	-12447.2						28.3924	178.566	26.9	216	28.3924	-1143.39	27.9018	-299.895	0.18573	--		225.473	6.89747e-05	225.473	-2.80987e-05	-15.0199	5.93414
26.8796	208.527	26.9	198	26.9	-12467.3						28.4128	177.938	26.9205	225	28.4128	-1122.77	27.9222	-299.871	0.18573	--		225.412	7.66576e-05	225.412	-1.89019e-05	-15.0163	4.19539
26.9	207.697	26.9205	216	26.9205	-12448.5						28.4333	177.311	26.9409	237	28.4333	-1115.14	27.9427	-299.837	0.18573	--		225.351	7.76155e-05	225.351	-1.18372e-05	-15.0126	0.60983
26.9205	206.885	26.9409	210	26.9409	-12453.7						28.4537	176.685	26.9614	218	28.4537	-1141.51	27.9631	-299.788	0.18573	--		225.291	7.21462e-05	225.291	-7.07889e-06	-15.009	0.31678
26.9409	206.092	26.9614	189	26.9614	-12474						28.4742	176.06	26.9818	223	28.4742	-1105.89	27.9835	-299.713	0.18573	--		225.23	6.13616e-05	225.23	-3.80417e-06	-15.0053	2.01547
26.9614	205.317	26.9818	215	26.9818	-12447.2						28.4946	175.436	27.0023	190	28.4946	-1140.26	28.004	-299.59	0.18573	--		225.169	4.73171e-05	225.169	-5.7891e-07	-15.0017	1.23976
26.9818	204.559	27.0023	192	27.0023	-12469.5						28.5151	174.814	27.0227	233	28.5151	-1134.64	28.0244	-299.346	0.18573	--		225.108	3.28135e-05	225.108	3.82456e-06	-14.998	-2.41367
27.0023	203.819	27.0227	196	27.0227	-12464.7						28.5355	174.192	27.0431	219	28.5355	-1148.02	28.0449	-298.5	0.18573	--		225.047	2.04911e-05	225.047	9.7803e-06	-14.9944	-5.37998
27.0227	203.094	27.0431	197	27.0431	-12463						28.5559	173.572	27.0636	240	28.5559	-1144.4	28.0653	-295.071	0.18573	--		224.986	1.17402e-05	224.986	1.6628e-05	-14.9907	-5.5808
27.0431	202.385	27.0636	210	27.0636	-12449.3						28.5764	172.952	27.084	246	28.5764	-1122.78	28.0858	-288.371	0.18573	--		224.925	6.26338e-06	224.925	2.27942e-05	-14.9871	-4.51413
27.0636	201.691	27.084	203	27.084	-12455.6						28.5968	172.334	27.1045	217	28.5968	-1119.16	28.1062	-288.648	0.18573	--		224.864	2.65302e-06	224.864	2.62063e-05	-14.9834	-2.85556
27.084	201.012	27.1045	196	27.1045	-12462						28.6173	171.716	27.1249	215	28.6173	-1139.54	28.1266	-294.242	0.18573	--		224.803	-3.57501e-07	224.803	2.5243e-05	-14.9798	-5.12039
27.1045	200.346	27.1249	185	27.1249	-12472.3						28.6377	171.1	27.1454	199	28.6377	-1132.93	28.1471	-294.325	0.18573	--		224.742	-2.79651e-06	224.742	1.99216e-05	-14.9761	-8.56049
27.1249	199.692	27.1454	207	27.1454	-12449.7						28.6582	170.484	27.1658	240	28.6582	-1109.31	28.1675	-292.639	0.18573	--		224.681	-3.32368e-06	224.681	1.22333e-05	-14.9725	-9.61228
27.1454	199.051	27.1658	204	27.1658	-12452.1						28.6786	169.869	27.1863	217	28.6786	-1124.7	28.188	-295.812	0.18573	--		224.621	-1.52906e-06	224.621	4.95938e-06	-14.9689	-8.98434
27.1658	198.42	27.1863	184	27.1863	-12471.4						28.699	169.255	27.2067	213	28.699	-1138.08	28.2084	-298.5	0.18573	--		224.56	2.43e-06	224.56	-7.46774e-08	-14.9652	-5.12337
27.1863	197.8	27.2067	200	27.2067	-12454.8						28.7195	168.643	27.2271	184	28.7195	-1113.47	28.2289	-299.224	0.18573	--		224.499	8.58301e-06	224.499	-2.55838e-06	-14.9616	-2.67839
27.2067	197.19	27.2271	211	27.2271	-12443.2						28.7399	168.031	27.2476	219	28.7399	-1154.86	28.2493	-299.49	0.18573	--		224.438	1.6152e-05	224.438	-2.6657e-06	-14.9579	-3.34292
27.2271	196.589	27.2476	215	27.2476	-12438.6						28.7604	167.42	27.268	194	28.7604	-1109.25	28.2697	-299.699	0.18573	--		224.377	2.42339e-05	224.377	9.92554e-08	-14.9543	-4.61373
27.2476	195.995	27.268	186	27.268	-12467						28.7808	166.81	27.2885	216	28.7808	-1122.64	28.2902	-299.801	0.18573	--		224.316	3.20133e-05	224.316	6.54662e-06	-14.9506	-3.86804
27.268	195.408	27.2885	196	27.2885	-12456.5						28.8013	166.201	27.3089	208	28.8013	-1123.03	28.3106	-299.85	0.18573	--		224.255	3.85757e-05	224.255	1.64931e-05	-14.947	-3.22683
27.2885	194.828	27.3089	168	27.3089	-12483.9						28.8217	165.594	27.3294	236	28.8217	-1116.42	28.3311	-299.881	0.18573	--		224.194	4.28311e-05	224.194	2.82825e-05	-14.9433	-3.14457
27.3089	194.253	27.3294	201	27.3294	-12450.3						28.8422	164.988	27.3498	237	28.8422	-1118.82	28.3515	-299.903	0.18573	--		224.133	4.38121e-05	224.133	3.9596e-05	-14.9397	-2.39038
27.3294	193.683	27.3498	194	27.3498	-12456.8						28.8626	164.383	27.3702	207	28.8626	-1123.21	28.372	-299.919	0.18573	--		224.072	4.11737e-05	224.072	4.85992e-05	-14.936	-1.00735
27.3498	193.117	27.3702	200	27.3702	-12450.2						28.883	163.779	27.3907	207	28.883	-1145.61	28.3924	-299.931	0.18573	--		224.011	3.55013e-05	224.011	5.44369e-05	-14.9324	0.49359
27.3702	192.553	27.3907	186	27.3907	-12463.6						28.9035	163.177	27.4111	237	28.9035	-1141	28.4128	-299.94	0.18573	--		223.951	2.81035e-05	223.951	5.72654e-05	-14.9288	-1.52443
27.3907	191.992	27.4111	222	27.4111	-12427.1						28.9239	162.576	27.4316	235	28.9239	-1137.4	28.4333	-299.947	0.18573	--		223.89	2.03272e-05	223.89	5.82648e-05	-14.9251	-1.86858
27.4111	191.433	27.4316	213	27.4316	-12435.5						28.9444	161.977	27.452	231	28.9444	-1103.8	28.4537	-299.952	0.18573	--		223.829	1.29638e-05	223.829	5.92123e-05	-14.9215	0.11364
27.4316	190.874	27.452	202	27.452	-12446						28.9648	161.379	27.4724	248	28.9648	-1127.21	28.4742	-299.955	0.18573	--		223.768	6.39629e-06	223.768	6.1127e-05	-14.9178	1.65781
27.452	190.315	27.4724	197	27.4724	-12450.4						28.9853	160.783	27.4929	199	28.9853	-1138.61	28.4946	-299.955	0.18573	--		223.707	1.38137e-06	223.707	6.28876e-05	-14.9142	-1.86381
27.4724	189.755	27.4929	171	27.4929	-12475.8						29.0057	160.189	27.5133	228	29.0057	-1110.02	28.5151	-299.941	0.18573	--		223.646	-4.90679e-07	223.646	6.15503e-05	-14.9105	-6.29786
27.4929	189.195	27.5133	196	27.5133	-12450.3						29.0261	159.597	27.5338	205	29.0261	-1116.43	28.5355	-299.885	0.18573	--		223.585	2.60795e-06	223.585	5.46493e-05	-14.9069	-8.92752
27.5133	188.632	27.5338	163	27.5338	-12482.7						29.0466	159.007	27.5542	204	29.0466	-1121.84	28.5559	-299.822	0.18573	--		223.524	1.00011e-05	223.524	4.25228e-05	-14.9032	-8.80714
27.5338	188.066	27.5542	196	27.5542	-12449.1						29.067	158.42	27.5747	201	29.067	-1124.25	28.5764	-299.877	0.18573	--		223.463	1.90954e-05	223.463	2.84932e-05	-14.8996	-8.94272
27.5542	187.498	27.5747	216	27.5747	-12428.6						29.0875	157.834	27.5951	225	29.0875	-1110.66	28.5968	-299.933	0.18573	--		223.402	2.74092e-05	223.402	1.68286e-05	-14.8959	-7.11721
27.5747	186.926	27.5951	151	27.5951	-12493						29.1079	157.251	27.6156	184	29.1079	-1122.08	28.6173	-299.92	0.18573	--		223.341	3.22593e-05	223.341	1.03569e-05	-14.8923	-5.75931
27.5951	186.349	27.6156	183	27.6156	-12460.4						29.1284	156.67	27.636	190	29.1284	-1132.5	28.6377	-299.919	0.18573	--		223.281	3.19044e-05	223.281	9.45241e-06	-14.8887	-6.95757
27.6156	185.768	27.636	189	27.636	-12453.8						29.1488	156.092	27.6564	208	29.1488	-1137.92	28.6582	-299.963	0.18573	--		223.22	2.63133e-05	223.22	1.26333e-05	-14.885	-5.93059
27.636	185.182	27.6564	199	27.6564	-12443.2						29.1693	155.516	27.6769	187	29.1693	-1129.34	28.6786	-299.988	0.18573	--		223.159	1.72145e-05	223.159	1.79103e-05	-14.8814	-4.35433
27.6564	184.59	27.6769	185	27.6769	-12456.6						29.1897	154.943	27.6973	190	29.1897	-1127.77	28.699	-299.994	0.18573	--		223.098	7.18381e-06	223.098	2.39283e-05	-14.8777	-5.51696
27.6769	183.992	27.6973	178	27.6973	-12463						29.2101	154.373	27.7178	186	29.2101	-1124.2	28.7195	-299.996	0.18573	--		223.037	-1.83367e-06	223.037	3.0324e-05	-14.8741	-4.10193
27.6973	183.388	27.7178	184	27.7178	-12456.4						29.2306	153.806	27.7382	216	29.2306	-1124.63	28.7399	-299.997	0.18573	--		222.976	-9.44754e-06	222.976	3.72323e-05	-14.8704	-1.02389
27.7178	182.778	27.7382	171	27.7382	-12468.8						29.251	153.242	27.7587	172	29.251	-1112.07	28.7604	-299.998	0.18573	--		222.915	-1.63439e-05	222.915	4.44241e-05	-14.8668	1.73895
27.7382	182.161	27.7587	204	27.7587	-12435.2						29.2715	152.68	27.7791	185	29.2715	-1139.51	28.7808	-299.998	0.18573	--		222.854	-2.28703e-05	222.854	5.08114e-05	-14.8631	4.00422
27.7587	181.537	27.7791	165	27.7791	-12473.5						29.2919	152.122	27.7995	192	29.2919	-1128.95	28.8013	-299.993	0.18573	--		222.793	-2.8127e-05	222.793	5.47269e-05	-14.8595	4.96439
27.7791	180.906	27.7995	184	27.7995	-12453.9						29.3123	151.567	27.82	197	29.3123	-1149.4	28.8217	-299.987	0.18573	--		222.732	-3.05332e-05	222.732	5.47523e-05	-14.8558	3.94707
27.7995	180.268	27.82	176	27.82	-12461.3						29.3328	151.016	27.8404	192	29.3328	-1132.84	28.8422	-299.986	0.18573	--		222.671	-2.93632e-05	222.671	5.0534e-05	-14.8522	2.16131
27.82	179.622	27.8404	190	27.8404	-12446.6						29.3532	150.467	27.8609	202	29.3532	-1135.3	28.8626	-299.983	0.18573	--		222.611	-2.57416e-05	222.611	4.3116e-05	-14.8486	-0.65128
27.8404	178.97	27.8609	179	27.8609	-12456.9						29.3737	149.923	27.8813	227	29.3737	-1138.75	28.883	-299.977	0.18573	--		222.55	-2.19973e-05	222.55	3.46168e-05	-14.8449	-1.84781
27.8609	178.31	27.8813	196	27.8813	-12439.3						29.3941	149.381	27.9018	180	29.3941	-1137.21	28.9035	-299.973	0.18573	--		222.489	-1.97666e-05	222.489	2.74264e-05	-14.8413	-0.82129
27.8813	177.643	27.9018	185	27.9018	-12449.6						29.4146	148.843	27.9222	186	29.4146	-1121.67	28.9239	-299.97	0.18573	--		222.428	-1.85253e-05	222.428	2.34151e-05	-14.8376	0.19037
27.9018	176.969	27.9222	180	27.9222	-12453.9						29.435	148.308	27.9427	181	29.435	-1139.14	28.9444	-299.966	0.18573	--		222.367	-1.60297e-05	222.367	2.36012e-05	-14.834	0.47486
27.9222	176.288	27.9427	171	27.9427	-12462.2						29.4554	147.777	27.9631	210	29.4554	-1145.6	28.9648	-299.961	0.18573	--		222.306	-1.04223e-05	222.306	2.81995e-05	-14.8303	0.43125
27.9427	175.6	27.9631	186	27.9631	-12446.5						29.4759	147.249	27.9835	174	29.4759	-1118.08	28.9853	-299.956	0.18573	--		222.245	-2.07691e-06	222.245	3.65654e-05	-14.8267	1.07931
27.9631	174.905	27.9835	178	27.9835	-12453.8						29.4963	146.725	28.004	220	29.4963	-1119.55	29.0057	-299.949	0.18573	--		222.184	6.55436e-06	222.184	4.69214e-05	-14.823	-0.91683
27.9835	174.204	28.004	182	28.004	-12449.1						29.5168	146.205	28.0244	204	29.5168	-1124.03	29.0261	-299.941	0.18573	--		222.123	1.2839e-05	222.123	5.64549e-05	-14.8194	-2.78384
28.004	173.497	28.0244	174	28.0244	-12456.4						29.5372	145.688	28.0449	200	29.5372	-1120.52	29.0466	-299.931	0.18573	--		222.062	1.56824e-05	222.062	6.22806e-05	-14.8157	-3.97223
28.0244	172.784	28.0449	163	28.0449	-12466.7						29.5577	145.175	28.0653	189	29.5577	-1128	29.067	-299.917	0.18573	--		222.001	1.55898e-05	222.001	6.27559e-05	-14.8121	-6.37355
28.0449	172.065	28.0653	173	28.0653	-12456						29.5781	144.665	28.0858	208	29.5781	-1128.49	29.0875	-299.9	0.18573	--		221.941	1.34881e-05	221.941	5.80386e-05	-14.8084	-5.30549
28.0653	171.34	28.0858	155	28.0858	-12473.2						29.5986	144.159	28.1062	183	29.5986	-1131.99	29.1079	-299.876	0.18573	--		221.88	9.83886e-06	221.88	4.95151e-05	-14.8048	-0.88724
28.0858	170.611	28.1062	147	28.1062	-12480.5						29.619	143.656	28.1266	186	29.619	-1144.48	29.1284	-299.841	0.18573	--		221.819	4.85572e-06	221.819	3.8893e-05	-14.8012	-0.83345
28.1062	169.877	28.1266	173	28.1266	-12453.8						29.6394	143.157	28.1471	196	29.6394	-1148.99	29.1488	-299.79	0.18573	--		221.758	-7.69992e-07	221.758	2.78167e-05	-14.7975	-1.85393
28.1266	169.139	28.1471	174	28.1471	-12452						29.6599	142.662	28.1675	210	29.6599	-1115.49	29.1693	-299.706	0.18573	--		221.697	-5.67464e-06	221.697	1.78674e-05	-14.7939	0.37532
28.1471	168.397	28.1675	172	28.1675	-12453.3						29.6803	142.17	28.188	177	29.6803	-1128	29.1897	-299.554	0.18573	--		221.636	-8.42845e-06	221.636	1.02785e-05	-14.7902	1.16668
28.1675	167.651	28.188	160	28.188	-12464.5						29.7008	141.681	28.2084	155	29.7008	-1123.51	29.2101	-299.159	0.18573	--		221.575	-8.3228e-06	221.575	5.35706e-06	-14.7866	0.98823
28.188	166.902	28.2084	173	28.2084	-12450.8						29.7212	141.196	28.2289	169	29.7212	-1126.02	29.2306	-297.502	0.18573	--		221.514	-5.635e-06	221.514	2.37756e-06	-14.7829	1.52815
28.2084	166.151	28.2289	164	28.2289	-12459						29.7417	140.715	28.2493	184	29.7417	-1118.54	29.251	-292.92	0.18573	--		221.453	-1.26347e-06	221.453	3.47467e-07	-14.7793	-3.02293
28.2289	165.397	28.2493	158	28.2493	-12464.3						29.7621	140.236	28.2697	169	29.7621	-1115.06	29.2715	-289.838	0.18573	--		221.392	3.83373e-06	221.392	-1.02669e-06	-14.7756	-9.97492
28.2493	164.641	28.2697	179	28.2697	-12442.5						29.7826	139.761	28.2902	162	29.7826	-1123.59	29.2919	-293.895	0.18573	--		221.331	8.95115e-06	221.331	-1.17746e-06	-14.772	-11.6771
28.2697	163.884	28.2902	159	28.2902	-12461.8						29.803	139.29	28.3106	195	29.803	-1145.12	29.3123	-295.582	0.18573	--		221.271	1.36194e-05	221.271	5.1929e-07	-14.7683	-12.8013
28.2902	163.126	28.3106	157	28.3106	-12463						29.8234	138.821	28.3311	188	29.8234	-1127.65	29.3328	-293.367	0.18573	--		221.21	1.74773e-05	221.21	3.82128e-06	-14.7647	-13.7594
28.3106	162.367	28.3311	163	28.3311	-12456.2						29.8439	138.356	28.3515	205	29.8439	-1113.18	29.3532	-294.277	0.18573	--		221.149	2.02319e-05	221.149	7.42067e-06	-14.7611	-12.4219
28.3311	161.609	28.3515	176	28.3515	-12442.5						29.8643	137.894	28.372	190	29.8643	-1114.72	29.3737	-297.453	0.18573	--		221.088	2.17264e-05	221.088	9.5713e-06	-14.7574	-10.0878
28.3515	160.85	28.372	133	28.372	-12484.7						29.8848	137.435	28.3924	164	29.8848	-1121.26	29.3941	-298.565	0.18573	--		221.027	2.20439e-05	221.027	9.04111e-06	-14.7538	-5.30527
28.372	160.093	28.3924	158	28.3924	-12459						29.9052	136.98	28.4128	184	29.9052	-1129.81	29.4146	-298.799	0.18573	--		220.966	2.16021e-05	220.966	5.71988e-06	-14.7501	-2.04783
28.3924	159.336	28.4128	166	28.4128	-12450.2						29.9257	136.527	28.4333	191	29.9257	-1124.35	29.435	-299.323	0.18573	--		220.905	2.11576e-05	220.905	5.21315e-07	-14.7465	-1.30136
28.4128	158.581	28.4333	145	28.4333	-12470.5						29.9461	136.077	28.4537	164	29.9461	-1125.9	29.4554	-299.634	0.18573	--		220.844	2.15796e-05	220.844	-5.2583e-06	-14.7428	-0.18214
28.4333	157.828	28.4537	148	28.4537	-12466.7						29.9665	135.63	28.4742	199	29.9665	-1126.46	29.4759	-299.726	0.18573	--		220.783	2.33641e-05	220.783	-1.05241e-05	-14.7392	-0.72451
28.4537	157.077	28.4742	149	28.4742	-12465						29.987	135.186	28.4946	164	29.987	-1118.01	29.4963	-299.749	0.18573	--		220.722	2.61679e-05	220.722	-1.44335e-05	-14.7355	-2.63122
28.4742	156.329	28.4946	173	28.4946	-12440.2						30.0074	134.744	28.5151	169	30.0074	-1150.57	29.5168	-299.742	0.18573	--		220.661	2.87885e-05	220.661	-1.61829e-05	-14.7319	-0.42347
28.4946	155.583	28.5151	157	28.5151	-12455.5						30.0279	134.306	28.5355	155	30.0279	-1132.13	29.5372	-299.708	0.18573	--		220.601	2.97376e-05	220.601	-1.52974e-05	-14.7282	3.29132
28.5151	154.84	28.5355	155	28.5355	-12456.7						30.0483	133.87	28.5559	158	30.0483	-1144.7	29.5577	-299.634	0.18573	--		220.54	2.80763e-05	220.54	-1.25473e-05	-14.7246	5.30468
28.5355	154.1	28.5559	145	28.5559	-12466						30.0688	133.436	28.5764	179	30.0688	-1131.26	29.5781	-299.471	0.18573	--		220.479	2.39688e-05	220.479	-1.03986e-05	-14.721	5.09339
28.5559	153.365	28.5764	171	28.5764	-12439.3						30.0892	133.006	28.5968	182	30.0892	-1135.83	29.5986	-298.89	0.18573	--		220.418	1.85975e-05	220.418	-1.18374e-05	-14.7173	4.43019
28.5764	152.633	28.5968	165	28.5968	-12444.5						30.1096	132.578	28.6173	161	30.1096	-1128.41	29.619	-296.509	0.18573	--		220.357	1.34503e-05	220.357	-1.80871e-05	-14.7137	6.83295
28.5968	151.905	28.6173	138	28.6173	-12470.8						30.1301	132.152	28.6377	167	30.1301	-1134.98	29.6394	-291.673	0.18573	--		220.296	9.34925e-06	220.296	-2.73343e-05	-14.71	7.68805
28.6173	151.182	28.6377	125	28.6377	-12483.1						30.1505	131.729	28.6582	190	30.1505	-1117.56	29.6599	-291.432	0.18573	--		220.235	5.85694e-06	220.235	-3.5912e-05	-14.7064	8.20213
28.6377	150.464	28.6582	162	28.6582	-12445.4						30.171	131.308	28.6786	174	30.171	-1148.14	29.6803	-295.778	0.18573	--		220.174	1.63495e-06	220.174	-4.08949e-05	-14.7027	8.0522
28.6582	149.751	28.6786	159	28.6786	-12447.7						30.1914	130.89	28.699	160	30.1914	-1141.72	29.7008	-296.572	0.18573	--		220.113	-4.32371e-06	220.113	-4.16256e-05	-14.6991	6.11263
28.6786	149.043	28.699	153	28.699	-12453						30.2119	130.474	28.7195	184	30.2119	-1129.3	29.7212	-294.953	0.18573	--		220.052	-1.14526e-05	220.052	-3.90507e-05	-14.6954	5.37233
28.699	148.34	28.7195	156	28.7195	-12449.3						30.2323	130.061	28.7399	142	30.2323	-1111.89	29.7417	-296.379	0.18573	--		219.991	-1.7769e-05	219.991	-3.42142e-05	-14.6918	3.95738
28.7195	147.644	28.7399	147	28.7399	-12457.6						30.2527	129.649	28.7604	187	30.2527	-1141.48	29.7621	-298.651	0.18573	--		219.931	-2.13233e-05	219.931	-2.78214e-05	-14.6881	2.70829
28.7399	146.953	28.7604	145	28.7604	-12458.9						30.2732	129.24	28.7808	173	30.2732	-1094.07	29.7826	-299.507	0.18573	--		219.87	-2.15404e-05	219.87	-2.09868e-05	-14.6845	1.56719
28.7604	146.268	28.7808	145	28.7808	-12458.2						30.2936	128.834	28.8013	172	30.2936	-1140.66	29.803	-299.724	0.18573	--		219.809	-1.94669e-05	219.809	-1.56325e-05	-14.6809	0.86586
28.7808	145.59	28.8013	153	28.8013	-12449.6						30.3141	128.429	28.8217	178	30.3141	-1133.26	29.8234	-299.812	0.18573	--		219.748	-1.6764e-05	219.748	-1.35959e-05	-14.6772	0.26499
28.8013	144.919	28.8217	149	28.8217	-12452.9						30.3345	128.027	28.8422	175	30.3345	-1142.85	29.8439	-299.861	0.18573	--		219.687	-1.45421e-05	219.687	-1.53385e-05	-14.6736	-2.89464
28.8217	144.255	28.8422	140	28.8422	-12461.2						30.355	127.626	28.8626	170	30.355	-1119.45	29.8643	-299.893	0.18573	--		219.626	-1.30017e-05	219.626	-1.97154e-05	-14.6699	-5.3596
28.8422	143.598	28.8626	142	28.8626	-12458.6						30.3754	127.228	28.883	147	30.3754	-1144.06	29.8848	-299.915	0.18573	--		219.565	-1.18209e-05	219.565	-2.49369e-05	-14.6663	-4.34709
28.8626	142.948	28.883	144	28.883	-12455.9						30.3958	126.832	28.9035	151	30.3958	-1142.66	29.9052	-299.93	0.18573	--		219.504	-1.05997e-05	219.504	-2.95172e-05	-14.6626	-3.25489
28.883	142.305	28.9035	127	28.9035	-12472.3						30.4163	126.439	28.9239	154	30.4163	-1129.27	29.9257	-299.942	0.18573	--		219.443	-8.94222e-06	219.443	-3.23188e-05	-14.659	-1.77823
28.9035	141.671	28.9239	138	28.9239	-12460.7						30.4367	126.047	28.9444	187	30.4367	-1127.87	29.9461	-299.951	0.18573	--		219.382	-6.32082e-06	219.382	-3.21573e-05	-14.6553	-2.27839
28.9239	141.044	28.9444	126	28.9444	-12472.1						30.4572	125.657	28.9648	163	30.4572	-1123.49	29.9665	-299.958	0.18573	--		219.321	-2.06646e-06	219.321	-2.79883e-05	-14.6517	-4.05652
28.9444	140.425	28.9648	151	28.9648	-12446.5						30.4776	125.27	28.9853	151	30.4776	-1137.1	29.987	-299.963	0.18573	--		219.261	4.32941e-06	219.261	-1.986e-05	-14.648	-4.07989
28.9648	139.814	28.9853	134	28.9853	-12462.8						30.4981	124.885	29.0057	179	30.4981	-1112.71	30.0074	-299.968	0.18573	--		219.2	1.26894e-05	219.2	-9.68682e-06	-14.6444	-2.16419
28.9853	139.212	29.0057	149	29.0057	-12447.3						30.5185	124.502	29.0261	172	30.5185	-1129.33	30.0279	-299.972	0.18573	--		219.139	2.17719e-05	219.139	-7.7093e-07	-14.6408	-0.41688
29.0057	138.618	29.0261	132	29.0261	-12463.7						30.5389	124.121	29.0466	166	30.5389	-1125.95	30.0483	-299.975	0.18573	--		219.078	2.95079e-05	219.078	3.99186e-06	-14.6371	-0.72273
29.0261	138.032	29.0466	127	29.0466	-12468.1						30.5594	123.742	29.067	163	30.5594	-1131.57	30.0688	-299.977	0.18573	--		219.017	3.39189e-05	219.017	4.0458e-06	-14.6335	-3.94918
29.0466	137.455	29.067	136	29.067	-12458.5						30.5798	123.365	29.0875	176	30.5798	-1128.19	30.0892	-299.979	0.18573	--		218.956	3.41128e-05	218.956	1.66748e-06	-14.6298	-5.81173
29.067	136.887	29.0875	136	29.0875	-12458						30.6003	122.991	29.1079	164	30.6003	-1132.82	30.1096	-299.984	0.18573	--		218.895	3.06019e-05	218.895	3.96685e-07	-14.6262	-5.85581
29.0875	136.327	29.1079	129	29.1079	-12464.4						30.6207	122.619	29.1284	153	30.6207	-1113.45	30.1301	-299.991	0.18573	--		218.834	2.48727e-05	218.834	2.50157e-06	-14.6225	-4.27935
29.1079	135.777	29.1284	123	29.1284	-12469.9						30.6412	122.249	29.1488	147	30.6412	-1137.08	30.1505	-299.994	0.18573	--		218.773	1.87971e-05	218.773	7.50052e-06	-14.6189	-0.87566
29.1284	135.235	29.1488	142	29.1488	-12450.3						30.6616	121.881	29.1693	155	30.6616	-1116.71	30.171	-299.994	0.18573	--		218.712	1.42513e-05	218.712	1.28381e-05	-14.6152	1.05512
29.1488	134.703	29.1693	115	29.1693	-12476.8						30.6821	121.516	29.1897	156	30.6821	-1126.34	30.1914	-299.997	0.18573	--		218.651	1.26775e-05	218.651	1.58805e-05	-14.6116	2.11239
29.1693	134.179	29.1897	131	29.1897	-12460.3						30.7025	121.153	29.2101	159	30.7025	-1123.98	30.2119	-300	0.18573	--		218.591	1.43995e-05	218.591	1.54768e-05	-14.6079	3.07777
29.1897	133.665	29.2101	142	29.2101	-12448.8						30.7229	120.793	29.2306	158	30.7229	-1139.62	30.2323	-300	0.18573	--		218.53	1.82304e-05	218.53	1.22092e-05	-14.6043	1.80721
29.2101	133.16	29.2306	115	29.2306	-12475.3						30.7434	120.435	29.251	170	30.7434	-1148.26	30.2527	-300	0.18573	--		218.469	2.20228e-05	218.469	7.75898e-06	-14.6006	0.92291
29.2306	132.664	29.251	141	29.251	-12448.8						30.7638	120.079	29.2715	142	30.7638	-1128.91	30.2732	-300	0.18573	--		218.408	2.38891e-05	218.408	4.04541e-06	-14.597	1.58667
29.251	132.177	29.2715	134	29.2715	-12455.3						30.7843	119.726	29.2919	152	30.7843	-1125.55	30.2936	-300	0.18573	--		218.347	2.30761e-05	218.347	2.29798e-06	-14.5934	1.10153
29.2715	131.7	29.2919	152	29.2919	-12436.9						30.8047	119.376	29.3123	131	30.8047	-1119.2	30.3141	-299.999	0.18573	--		218.286	1.99449e-05	218.286	2.2465e-06	-14.5897	1.55231
29.2919	131.232	29.3123	136	29.3123	-12452.4						30.8252	119.028	29.3328	147	30.8252	-1111.86	30.3345	-299.999	0.18573	--		218.225	1.54658e-05	218.225	2.10478e-06	-14.5861	0.3555
29.3123	130.774	29.3328	141	29.3328	-12447						30.8456	118.683	29.3532	144	30.8456	-1146.51	30.355	-299.999	0.18573	--		218.164	1.07935e-05	218.164	-2.49601e-07	-14.5824	-0.45107
29.3328	130.324	29.3532	147	29.3532	-12440.5						30.866	118.341	29.3737	140	30.866	-1120.17	30.3754	-299.997	0.18573	--		218.103	6.94864e-06	218.103	-5.70848e-06	-14.5788	-1.40738
29.3532	129.884	29.3737	148	29.3737	-12439.1						30.8865	118.001	29.3941	141	30.8865	-1117.83	30.3958	-299.997	0.18573	--		218.042	4.49095e-06	218.042	-1.32787e-05	-14.5751	-2.60562
29.3737	129.453	29.3941	155	29.3941	-12431.7						30.9069	117.665	29.4146	156	30.9069	-1109.49	30.4163	-299.997	0.18573	--		217.981	3.43723e-06	217.981	-2.08895e-05	-14.5715	-2.27986
29.3941	129.032	29.4146	130	29.4146	-12456.3						30.9274	117.331	29.435	138	30.9274	-1123.16	30.4367	-299.996	0.18573	--		217.921	3.60317e-06	217.921	-2.68381e-05	-14.5678	-1.82593
29.4146	128.62	29.435	131	29.435	-12454.9						30.9478	117.001	29.4554	131	30.9478	-1141.83	30.4572	-299.995	0.18573	--		217.86	4.91364e-06	217.86	-3.06421e-05	-14.5642	0.51723
29.435	128.216	29.4554	130	29.4554	-12455.5						30.9683	116.674	29.4759	158	30.9683	-1122.5	30.4776	-299.994	0.18573	--		217.799	7.14541e-06	217.799	-3.29881e-05	-14.5605	0.97496
29.4554	127.822	29.4759	150	29.4759	-12435.1						30.9887	116.349	29.4963	156	30.9887	-1118.18	30.4981	-299.994	0.18573	--		217.738	9.45216e-06	217.738	-3.5102e-05	-14.5569	0.01359
29.4759	127.437	29.4963	134	29.4963	-12450.7						31.0091	116.028	29.5168	151	31.0091	-1121.86	30.5185	-299.993	0.18573	--		217.677	1.0582e-05	217.677	-3.79445e-05	-14.5533	0.99924
29.4963	127.061	29.5168	123	29.5168	-12461.3						31.0296	115.711	29.5372	154	31.0296	-1118.54	30.5389	-299.992	0.18573	--		217.616	9.86581e-06	217.616	-4.16e-05	-14.5496	2.3391
29.5168	126.694	29.5372	141	29.5372	-12443						31.05	115.396	29.5577	146	31.05	-1133.22	30.5594	-299.99	0.18573	--		217.555	7.85938e-06	217.555	-4.52567e-05	-14.546	1.02221
29.5372	126.335	29.5577	126	29.5577	-12457.6						31.0705	115.086	29.5781	145	31.0705	-1118.91	30.5798	-299.988	0.18573	--		217.494	5.73356e-06	217.494	-4.7843e-05	-14.5423	1.93554
29.5577	125.985	29.5781	115	29.5781	-12468.3						31.0909	114.778	29.5986	141	31.0909	-1121.61	30.6003	-299.986	0.18573	--		217.433	3.98847e-06	217.433	-4.87552e-05	-14.5387	1.27668
29.5781	125.644	29.5986	132	29.5986	-12450.9						31.1114	114.475	29.619	128	31.1114	-1129.3	30.6207	-299.983	0.18573	--		217.372	1.90329e-06	217.372	-4.80014e-05	-14.535	-1.95743
29.5986	125.311	29.619	135	29.619	-12447.6						31.1318	114.175	29.6394	123	31.1318	-1110	30.6412	-299.979	0.18573	--		217.311	-1.69705e-06	217.311	-4.57808e-05	-14.5314	-4.30887
29.619	124.986	29.6394	112	29.6394	-12470.3						31.1522	113.878	29.6599	156	31.1522	-1132.71	30.6616	-299.972	0.18573	--		217.251	-7.14871e-06	217.251	-4.21529e-05	-14.5277	-6.0476
29.6394	124.669	29.6599	138	29.6599	-12444						31.1727	113.586	29.6803	143	31.1727	-1119.41	30.6821	-299.962	0.18573	--		217.19	-1.3257e-05	217.19	-3.72146e-05	-14.5241	-5.25532
29.6599	124.36	29.6803	122	29.6803	-12459.7						31.1931	113.297	29.7008	147	31.1931	-1130.13	30.7025	-299.942	0.18573	--		217.129	-1.76701e-05	217.129	-3.14709e-05	-14.5204	-2.28893
29.6803	124.059	29.7008	118	29.7008	-12463.4						31.2136	113.013	29.7212	144	31.2136	-1100.84	30.7229	-299.878	0.18573	--		217.068	-1.79976e-05	217.068	-2.58484e-05	-14.5168	-1.85375
29.7008	123.765	29.7212	116	29.7212	-12465.1						31.234	112.732	29.7417	151	31.234	-1127.56	30.7434	-299.665	0.18573	--		217.007	-1.30084e-05	217.007	-2.12338e-05	-14.5132	-3.50783
29.7212	123.479	29.7417	124	29.7417	-12456.8						31.2545	112.455	29.7621	154	31.2545	-1133.28	30.7638	-299.35	0.18573	--		216.946	-3.3301e-06	216.946	-1.79064e-05	-14.5095	-6.88927
29.7417	123.2	29.7621	135	29.7621	-12445.6						31.2749	112.183	29.7826	145	31.2749	-1126.01	30.7843	-299.357	0.18573	--		216.885	8.6854e-06	216.885	-1.53004e-05	-14.5059	-7.859
29.7621	122.927	29.7826	130	29.7826	-12450.3						31.2953	111.915	29.803	123	31.2953	-1123.74	30.8047	-299.191	0.18573	--		216.824	1.98344e-05	216.824	-1.23187e-05	-14.5022	-6.58296
29.7826	122.661	29.803	85	29.803	-12495						31.3158	111.651	29.8234	140	31.3158	-1125.48	30.8252	-298.542	0.18573	--		216.763	2.72163e-05	216.763	-8.10264e-06	-14.4986	-6.52502
29.803	122.401	29.8234	120	29.8234	-12459.8						31.3362	111.391	29.8439	154	31.3362	-1159.22	30.8456	-298.637	0.18573	--		216.702	2.91708e-05	216.702	-2.78006e-06	-14.4949	-6.0365
29.8234	122.147	29.8439	123	29.8439	-12456.5						31.3567	111.136	29.8643	152	31.3567	-1124.96	30.866	-299.306	0.18573	--		216.641	2.56913e-05	216.641	2.48657e-06	-14.4913	-4.55662
29.8439	121.899	29.8643	138	29.8643	-12441.3						31.3771	110.885	29.8848	145	31.3771	-1128.71	30.8865	-299.466	0.18573	--		216.581	1.81894e-05	216.581	6.40057e-06	-14.4876	-2.51296
29.8643	121.655	29.8848	95	29.8848	-12484.1						31.3976	110.639	29.9052	136	31.3976	-1128.47	30.9069	-299.284	0.18573	--		216.52	8.70308e-06	216.52	8.67766e-06	-14.484	-0.59212
29.8848	121.417	29.9052	127	29.9052	-12451.8						31.418	110.397	29.9257	141	31.418	-1118.23	30.9274	-299.506	0.18573	--		216.459	-1.01052e-06	216.459	1.02366e-05	-14.4803	1.44279
29.9052	121.183	29.9257	135	29.9257	-12443.6						31.4384	110.16	29.9461	139	31.4384	-1108.99	30.9478	-299.812	0.18573	--		216.398	-9.88098e-06	216.398	1.20059e-05	-14.4767	4.38007
29.9257	120.954	29.9461	105	29.9461	-12473.4						31.4589	109.928	29.9665	138	31.4589	-1126.76	30.9683	-299.927	0.18573	--		216.337	-1.72108e-05	216.337	1.34107e-05	-14.4731	5.62555
29.9461	120.729	29.9665	132	29.9665	-12446.1						31.4793	109.7	29.987	146	31.4793	-1115.53	30.9887	-299.957	0.18573	--		216.276	-2.21555e-05	216.276	1.21824e-05	-14.4694	4.37767
29.9665	120.508	29.987	119	29.987	-12458.9						31.4998	109.477	30.0074	113	31.4998	-1134.3	31.0091	-299.97	0.18573	--		216.215	-2.37449e-05	216.215	5.95004e-06	-14.4658	2.01173
29.987	120.289	30.0074	142	30.0074	-12435.7						31.5202	109.258	30.0279	131	31.5202	-1130.09	31.0296	-299.977	0.18573	--		216.154	-2.15921e-05	216.154	-5.7424e-06	-14.4621	-1.20917
30.0074	120.074	30.0279	120	30.0279	-12457.5						31.5407	109.044	30.0483	118	31.5407	-1118.87	31.05	-299.982	0.18573	--		216.093	-1.66466e-05	216.093	-2.08066e-05	-14.4585	-0.90228
30.0279	119.862	30.0483	130	30.0483	-12447.3						31.5611	108.835	30.0688	131	31.5611	-1148.66	31.0705	-299.985	0.18573	--		216.032	-1.12034e-05	216.032	-3.5784e-05	-14.4548	3.91181
30.0483	119.652	30.0688	113	30.0688	-12464.1						31.5816	108.631	30.0892	126	31.5816	-1142.46	31.0909	-299.988	0.18573	--		215.971	-7.98926e-06	215.971	-4.76031e-05	-14.4512	6.75759
30.0688	119.443	30.0892	123	30.0892	-12453.9						31.602	108.431	30.1096	133	31.602	-1131.26	31.1114	-299.99	0.18573	--		215.911	-8.86799e-06	215.911	-5.45473e-05	-14.4475	5.45463
30.0892	119.237	30.1096	113	30.1096	-12463.7						31.6224	108.236	30.1301	126	31.6224	-1133.06	31.1318	-299.991	0.18573	--		215.85	-1.3971e-05	215.85	-5.61896e-05	-14.4439	0.93586
30.1096	119.031	30.1301	122	30.1301	-12454.5						31.6429	108.046	30.1505	143	31.6429	-1154.87	31.1522	-299.992	0.18573	--		215.789	-2.17419e-05	215.789	-5.28999e-05	-14.4402	-2.05337
30.1301	118.826	30.1505	135	30.1505	-12441.3						31.6633	107.86	30.171	112	31.6633	-1091.69	31.1727	-299.993	0.18573	--		215.728	-2.97874e-05	215.728	-4.54089e-05	-14.4366	-2.11584
30.1505	118.622	30.171	117	30.171	-12459.1						31.6838	107.679	30.1914	118	31.6838	-1116.51	31.1931	-299.994	0.18573	--		215.667	-3.59864e-05	215.667	-3.45596e-05	-14.4329	-0.27892
30.171	118.418	30.1914	110	30.1914	-12465.8						31.7042	107.502	30.2119	130	31.7042	-1122.33	31.2136	-299.995	0.18573	--		215.606	-3.93068e-05	215.606	-2.13758e-05	-14.4293	0.5693
30.1914	118.213	30.2119	126	30.2119	-12449.6						31.7247	107.33	30.2323	147	31.7247	-1121.16	31.234	-299.996	0.18573	--		215.545	-4.00953e-05	215.545	-7.44751e-06	-14.4257	-0.73779
30.2119	118.007	30.2323	116	30.2323	-12459.4						31.7451	107.162	30.2527	117	31.7451	-1133.99	31.2545	-299.996	0.18573	--		215.484	-3.98207e-05	215.484	4.91936e-06	-14.422	-2.10575
30.2323	117.801	30.2527	123	30.2527	-12452.2						31.7656	106.999	30.2732	164	31.7656	-1114.83	31.2749	-299.997	0.18573	--		215.423	-4.02748e-05	215.423	1.34359e-05	-14.4184	-2.54367
30.2527	117.592	30.2732	104	30.2732	-12471						31.786	106.84	30.2936	117	31.786	-1131.67	31.2953	-299.997	0.18573	--		215.362	-4.24134e-05	215.362	1.70753e-05	-14.4147	-1.30475
30.2732	117.382	30.2936	103	30.2936	-12471.8						31.8064	106.685	30.3141	124	31.8064	-1114.51	31.3158	-299.999	0.18573	--		215.301	-4.55142e-05	215.301	1.65034e-05	-14.4111	-0.10138
30.2936	117.17	30.3141	120	30.3141	-12454.6						31.8269	106.534	30.3345	114	31.8269	-1118.36	31.3362	-299.999	0.18573	--		215.241	-4.75155e-05	215.241	1.30884e-05	-14.4074	-0.2902
30.3141	116.955	30.3345	127	30.3345	-12447.4						31.8473	106.387	30.355	137	31.8473	-1131.22	31.3567	-299.999	0.18573	--		215.18	-4.65838e-05	215.18	7.66375e-06	-14.4038	0.19282
30.3345	116.737	30.355	119	30.355	-12455.2						31.8678	106.244	30.3754	112	31.8678	-1141.07	31.3771	-299.998	0.18573	--		215.119	-4.26653e-05	215.119	5.69463e-07	-14.4001	1.90792
30.355	116.516	30.3754	128	30.3754	-12445.9						31.8882	106.105	30.3958	113	31.8882	-1132.93	31.3976	-299.997	0.18573	--		215.058	-3.75123e-05	215.058	-7.31605e-06	-14.3965	1.84912
30.3754	116.292	30.3958	111	30.3958	-12462.7						31.9087	105.969	30.4163	126	31.9087	-1118.8	31.418	-299.997	0.18573	--		214.997	-3.30848e-05	214.997	-1.44229e-05	-14.3928	3.30171
30.3958	116.063	30.4163	120	30.4163	-12453.5						31.9291	105.836	30.4367	127	31.9291	-1142.66	31.4384	-299.996	0.18573	--		214.936	-2.98936e-05	214.936	-1.98278e-05	-14.3892	3.18569
30.4163	115.831	30.4367	120	30.4367	-12453.2						31.9495	105.707	30.4572	131	31.9495	-1133.54	31.4589	-299.995	0.18573	--		214.875	-2.68418e-05	214.875	-2.44772e-05	-14.3856	1.44756
30.4367	115.593	30.4572	96	30.4572	-12477						31.97	105.581	30.4776	117	31.97	-1131.41	31.4793	-299.994	0.18573	--		214.814	-2.24378e-05	214.814	-3.03943e-05	-14.3819	0.7623
30.4572	115.351	30.4776	113	30.4776	-12459.7						31.9904	105.458	30.4981	141	31.9904	-1130.29	31.4998	-299.994	0.18573	--		214.753	-1.59376e-05	214.753	-3.83023e-05	-14.3783	-0.14356
30.4776	115.104	30.4981	108	30.4981	-12464.5						32.0109	105.337	30.5185	124	32.0109	-1117.17	31.5202	-299.993	0.18573	--		214.692	-7.48025e-06	214.692	-4.64127e-05	-14.3746	-0.86128
30.4981	114.851	30.5185	127	30.5185	-12445.2						32.0313	105.219	30.5389	127	32.0313	-1142.05	31.5407	-299.992	0.18573	--		214.631	2.32122e-06	214.631	-5.18972e-05	-14.371	-2.33267
30.5185	114.592	30.5389	127	30.5389	-12445						32.0517	105.103	30.5594	121	32.0517	-1138.93	31.5611	-299.991	0.18573	--		214.571	1.24675e-05	214.571	-5.33729e-05	-14.3673	-5.25397
30.5389	114.328	30.5594	107	30.5594	-12464.7						32.0722	104.989	30.5798	124	32.0722	-1130.82	31.5816	-299.99	0.18573	--		214.51	2.13539e-05	214.51	-5.15935e-05	-14.3637	-6.64757
30.5594	114.058	30.5798	101	30.5798	-12470.4						32.0926	104.877	30.6003	119	32.0926	-1123.71	31.602	-299.988	0.18573	--		214.449	2.6961e-05	214.449	-4.78634e-05	-14.36	-2.19827
30.5798	113.782	30.6003	103	30.6003	-12468.1						32.1131	104.767	30.6207	138	32.1131	-1142.59	31.6224	-299.986	0.18573	--		214.388	2.77219e-05	214.388	-4.2446e-05	-14.3564	3.90379
30.6003	113.5	30.6207	115	30.6207	-12455.8						32.1335	104.658	30.6412	114	32.1335	-1132.49	31.6429	-299.983	0.18573	--		214.327	2.34565e-05	214.327	-3.49356e-05	-14.3527	6.03225
30.6207	113.211	30.6412	97	30.6412	-12473.6						32.154	104.55	30.6616	134	32.154	-1133.38	31.6633	-299.98	0.18573	--		214.266	1.56147e-05	214.266	-2.57801e-05	-14.3491	3.77591
30.6412	112.917	30.6616	116	30.6616	-12454.3						32.1744	104.443	30.6821	124	32.1744	-1127.27	31.6838	-299.975	0.18573	--		214.205	6.63956e-06	214.205	-1.66669e-05	-14.3455	-0.32461
30.6616	112.616	30.6821	116	30.6821	-12453.9						32.1949	104.336	30.7025	126	32.1949	-1123.16	31.7042	-299.968	0.18573	--		214.144	-1.19577e-06	214.144	-9.19238e-06	-14.3418	-3.91434
30.6821	112.309	30.7025	96	30.7025	-12473.6						32.2153	104.23	30.7229	110	32.2153	-1108.06	31.7247	-299.958	0.18573	--		214.083	-6.89871e-06	214.083	-3.6499e-06	-14.3382	-6.63881
30.7025	111.996	30.7229	116	30.7229	-12453.3						32.2357	104.124	30.7434	101	32.2357	-1128.95	31.7451	-299.943	0.18573	--		214.022	-1.01397e-05	214.022	4.23146e-07	-14.3345	-7.73277
30.7229	111.676	30.7434	106	30.7434	-12463						32.2562	104.017	30.7638	120	32.2562	-1131.85	31.7656	-299.917	0.18573	--		213.961	-1.17131e-05	213.961	2.76502e-06	-14.3309	-5.77853
30.7434	111.351	30.7638	102	30.7638	-12466.7						32.2766	103.911	30.7843	123	32.2766	-1127.74	31.786	-299.858	0.18573	--		213.901	-1.31176e-05	213.901	2.11968e-06	-14.3272	-3.10793
30.7638	111.02	30.7843	121	30.7843	-12447.3						32.2971	103.803	30.8047	129	32.2971	-1132.63	31.8064	-299.626	0.18573	--		213.84	-1.45591e-05	213.84	-2.2566e-06	-14.3236	-0.28813
30.7843	110.683	30.8047	117	30.8047	-12451						32.3175	103.694	30.8252	136	32.3175	-1126.52	31.8269	-298.83	0.18573	--		213.779	-1.52593e-05	213.779	-9.06856e-06	-14.3199	0.3822
30.8047	110.341	30.8252	111	30.8252	-12456.6						32.338	103.584	30.8456	101	32.338	-1135.41	31.8473	-297.729	0.18573	--		213.718	-1.44476e-05	213.718	-1.53202e-05	-14.3163	-0.34492
30.8252	109.993	30.8456	100	30.8456	-12467.3						32.3584	103.472	30.866	127	32.3584	-1121.3	31.8678	-298.219	0.18573	--		213.657	-1.18566e-05	213.657	-1.8379e-05	-14.3126	0.84907
30.8456	109.64	30.866	128	30.866	-12438.9						32.3788	103.359	30.8865	129	32.3788	-1116.19	31.8882	-299.186	0.18573	--		213.596	-7.39686e-06	213.596	-1.79311e-05	-14.309	1.70068
30.866	109.282	30.8865	106	30.8865	-12460.6						32.3993	103.243	30.9069	137	32.3993	-1121.07	31.9087	-299.213	0.18573	--		213.535	-8.76305e-07	213.535	-1.62129e-05	-14.3054	0.10118
30.8865	108.92	30.9069	108	30.9069	-12458.2						32.4197	103.125	30.9274	123	32.4197	-1123.95	31.9291	-298.783	0.18573	--		213.474	7.4808e-06	213.474	-1.63918e-05	-14.3017	0.52517
30.9069	108.553	30.9274	116	30.9274	-12449.8						32.4402	103.004	30.9478	104	32.4402	-1133.83	31.9495	-299.109	0.18573	--		213.413	1.62068e-05	213.413	-2.0324e-05	-14.2981	1.25754
30.9274	108.182	30.9478	116	30.9478	-12449.4						32.4606	102.88	30.9683	123	32.4606	-1123.71	31.97	-299.661	0.18573	--		213.352	2.26226e-05	213.352	-2.73552e-05	-14.2944	2.12217
30.9478	107.808	30.9683	118	30.9683	-12447.1						32.4811	102.753	30.9887	127	32.4811	-1132.58	31.9904	-299.878	0.18573	--		213.291	2.40938e-05	213.291	-3.5095e-05	-14.2908	2.65216
30.9683	107.43	30.9887	107	30.9887	-12457.7						32.5015	102.623	31.0091	123	32.5015	-1116.45	32.0109	-299.933	0.18573	--		213.231	1.95983e-05	213.231	-4.14733e-05	-14.2871	1.36868
30.9887	107.048	31.0091	105	31.0091	-12459.3						32.5219	102.489	31.0296	126	32.5219	-1128.32	32.0313	-299.954	0.18573	--		213.17	1.0409e-05	213.17	-4.61594e-05	-14.2835	1.03215
31.0091	106.665	31.0296	105	31.0296	-12458.9						32.5424	102.352	31.05	111	32.5424	-1118.18	32.0517	-299.966	0.18573	--		213.109	-4.75452e-07	213.109	-5.00364e-05	-14.2798	1.62849
31.0296	106.278	31.05	111	31.05	-12452.5						32.5628	102.21	31.0705	125	32.5628	-1133.04	32.0722	-299.971	0.18573	--		213.048	-9.59813e-06	213.048	-5.34788e-05	-14.2762	2.35399
31.05	105.89	31.0705	115	31.0705	-12448.1						32.5833	102.064	31.0909	122	32.5833	-1120.89	32.0926	-299.974	0.18573	--		212.987	-1.42425e-05	212.987	-5.54221e-05	-14.2725	1.99478
31.0705	105.5	31.0909	108	31.0909	-12454.7						32.6037	101.914	31.1114	114	32.6037	-1137.74	32.1131	-299.977	0.18573	--		212.926	-1.31279e-05	212.926	-5.41758e-05	-14.2689	1.64814
31.0909	105.109	31.1114	106	31.1114	-12456.4						32.6242	101.76	31.1318	133	32.6242	-1138.59	32.1335	-299.979	0.18573	--		212.865	-6.54318e-06	212.865	-4.89524e-05	-14.2652	2.58371
31.1114	104.717	31.1318	99	31.1318	-12463						32.6446	101.601	31.1522	110	32.6446	-1129.43	32.154	-299.979	0.18573	--		212.804	3.93666e-06	212.804	-4.05258e-05	-14.2616	2.63343
31.1318	104.325	31.1522	114	31.1522	-12447.6						32.6651	101.437	31.1727	123	32.6651	-1123.26	32.1744	-299.978	0.18573	--		212.743	1.66718e-05	212.743	-3.06599e-05	-14.258	-0.16474
31.1522	103.932	31.1727	97	31.1727	-12464.2						32.6855	101.268	31.1931	112	32.6855	-1127.1	32.1949	-299.978	0.18573	--		212.682	2.97999e-05	212.682	-2.11773e-05	-14.2543	-2.31123
31.1727	103.54	31.1931	109	31.1931	-12451.8						32.7059	101.095	31.2136	141	32.7059	-1138.92	32.2153	-299.978	0.18573	--		212.621	4.08314e-05	212.621	-1.34586e-05	-14.2507	-2.31321
31.1931	103.149	31.2136	104	31.2136	-12456.4						32.7264	100.917	31.234	114	32.7264	-1138.74	32.2357	-299.977	0.18573	--		212.561	4.79236e-05	212.561	-8.35812e-06	-14.247	-0.72616
31.2136	102.758	31.234	109	31.234	-12451						32.7468	100.733	31.2545	108	32.7468	-1129.56	32.2562	-299.975	0.18573	--		212.5	5.05902e-05	212.5	-6.19592e-06	-14.2434	2.86132
31.234	102.369	31.2545	99	31.2545	-12460.6						32.7673	100.545	31.2749	115	32.7673	-1128.37	32.2766	-299.974	0.18573	--		212.439	4.99976e-05	212.439	-6.75451e-06	-14.2397	5.40019
31.2545	101.982	31.2749	97	31.2749	-12462.2						32.7877	100.352	31.2953	117	32.7877	-1121.18	32.2971	-299.971	0.18573	--		212.378	4.82601e-05	212.378	-9.40834e-06	-14.2361	3.88216
31.2749	101.598	31.2953	111	31.2953	-12447.9						32.8082	100.154	31.3158	115	32.8082	-1148.98	32.3175	-299.968	0.18573	--		212.317	4.69588e-05	212.317	-1.33453e-05	-14.2324	3.08859
31.2953	101.215	31.3158	106	31.3158	-12452.5						32.8286	99.9509	31.3362	81	32.8286	-1138.78	32.338	-299.965	0.18573	--		212.256	4.61005e-05	212.256	-1.76551e-05	-14.2288	3.44246
31.3158	100.836	31.3362	114	31.3362	-12444.1						32.849	99.7432	31.3567	115	32.849	-1121.57	32.3584	-299.959	0.18573	--		212.195	4.45702e-05	212.195	-2.1179e-05	-14.2251	1.26825
31.3362	100.46	31.3567	106	31.3567	-12451.7						32.8695	99.5308	31.3771	111	32.8695	-1139.36	32.3788	-299.951	0.18573	--		212.134	4.16537e-05	212.134	-2.23576e-05	-14.2215	-0.67621
31.3567	100.088	31.3771	90	31.3771	-12467.4						32.8899	99.3137	31.3976	111	32.8899	-1133.14	32.3993	-299.939	0.18573	--		212.073	3.79792e-05	212.073	-1.95317e-05	-14.2179	-0.13908
31.3771	99.7191	31.3976	96	31.3976	-12461						32.9104	99.0922	31.418	121	32.9104	-1122.92	32.4197	-299.923	0.18573	--		212.012	3.48209e-05	212.012	-1.19137e-05	-14.2142	1.0215
31.3976	99.3548	31.418	109	31.418	-12447.6						32.9308	98.8664	31.4384	130	32.9308	-1124.69	32.4402	-299.897	0.18573	--		211.951	3.25696e-05	211.951	-7.31761e-07	-14.2106	0.83968
31.418	98.9951	31.4384	120	31.4384	-12436.3						32.9513	98.6365	31.4589	112	32.9513	-1139.46	32.4606	-299.856	0.18573	--		211.891	3.0099e-05	211.891	1.05572e-05	-14.2069	0.73924
31.4384	98.6401	31.4589	99	31.4589	-12456.9						32.9717	98.4025	31.4793	123	32.9717	-1130.23	32.4811	-299.777	0.18573	--		211.83	2.56567e-05	211.83	1.77309e-05	-14.2033	-0.70944
31.4589	98.2902	31.4793	107	31.4793	-12448.6						32.9922	98.1648	31.4998	104	32.9922	-1120.99	32.5015	-299.532	0.18573	--		211.769	1.81962e-05	211.769	1.82222e-05	-14.1996	-3.15367
31.4793	97.9456	31.4998	98	31.4998	-12457.2						33.0126	97.9235	31.5202	108	33.0126	-1138.75	32.5219	-298.555	0.18573	--		211.708	7.789e-06	211.708	1.26695e-05	-14.196	-2.87343
31.4998	97.6066	31.5202	94	31.5202	-12460.9						33.033	97.6788	31.5407	119	33.033	-1141.51	32.5424	-296.36	0.18573	--		211.647	-4.96076e-06	211.647	4.27253e-06	-14.1923	-0.39787
31.5202	97.2734	31.5407	83	31.5407	-12471.6						33.0535	97.4311	31.5611	89	33.0535	-1099.26	32.5628	-295.627	0.18573	--		211.586	-1.94828e-05	211.586	-3.48672e-06	-14.1887	4.45458
31.5407	96.9461	31.5611	86	31.5611	-12468.3						33.0739	97.1804	31.5816	95	33.0739	-1142.01	32.5833	-297.561	0.18573	--		211.525	-3.50971e-05	211.525	-8.7623e-06	-14.185	6.91597
31.5611	96.625	31.5816	98	31.5816	-12455.9						33.0944	96.9272	31.602	106	33.0944	-1119.76	32.6037	-298.233	0.18573	--		211.464	-5.05294e-05	211.464	-1.15948e-05	-14.1814	7.99284
31.5816	96.3102	31.602	110	31.602	-12443.6						33.1148	96.6717	31.6224	104	33.1148	-1127.5	32.6242	-297.506	0.18573	--		211.403	-6.38459e-05	211.403	-1.30208e-05	-14.1778	7.02423
31.602	96.002	31.6224	94	31.6224	-12459.3						33.1352	96.4141	31.6429	82	33.1352	-1124.24	32.6446	-297.448	0.18573	--		211.342	-7.29998e-05	211.342	-1.43229e-05	-14.1741	3.70432
31.6224	95.7002	31.6429	95	31.6429	-12458						33.1557	96.1547	31.6633	145	33.1557	-1134.98	32.6651	-298.663	0.18573	--		211.281	-7.65436e-05	211.281	-1.67235e-05	-14.1705	5.34236
31.6429	95.405	31.6633	78	31.6633	-12474.8						33.1761	95.8939	31.6838	120	33.1761	-1125.72	32.6855	-299.333	0.18573	--		211.221	-7.40731e-05	211.221	-2.08532e-05	-14.1668	9.76817
31.6633	95.1165	31.6838	100	31.6838	-12452.5						33.1966	95.632	31.7042	114	33.1966	-1119.46	32.7059	-299.531	0.18573	--		211.16	-6.63359e-05	211.16	-2.59367e-05	-14.1632	12.3626
31.6838	94.8347	31.7042	91	31.7042	-12461.2						33.217	95.3692	31.7247	115	33.217	-1122.2	32.7264	-299.741	0.18573	--		211.099	-5.50679e-05	211.099	-2.98246e-05	-14.1595	13.9087
31.7042	94.5596	31.7247	86	31.7247	-12465.9						33.2375	95.106	31.7451	102	33.2375	-1135.93	32.7468	-299.862	0.18573	--		211.038	-4.25001e-05	211.038	-3.05702e-05	-14.1559	13.0955
31.7247	94.2913	31.7451	85	31.7451	-12466.7						33.2579	94.8424	31.7656	121	33.2579	-1120.67	32.7673	-299.904	0.18573	--		210.977	-3.05679e-05	210.977	-2.82741e-05	-14.1522	10.5448
31.7451	94.0297	31.7656	107	31.7656	-12444.4						33.2784	94.579	31.786	104	33.2784	-1121.41	32.7877	-299.921	0.18573	--		210.916	-2.02372e-05	210.916	-2.50994e-05	-14.1486	8.13189
31.7656	93.7751	31.786	110	31.786	-12441.2						33.2988	94.316	31.8064	121	33.2988	-1112.14	32.8082	-299.928	0.18573	--		210.855	-1.1482e-05	210.855	-2.32463e-05	-14.1449	7.08209
31.786	93.5272	31.8064	82	31.8064	-12468.9						33.3192	94.0537	31.8269	117	33.3192	-1122.88	32.8286	-299.93	0.18573	--		210.794	-3.92115e-06	210.794	-2.30971e-05	-14.1413	7.26146
31.8064	93.2862	31.8269	89	31.8269	-12461.7						33.3397	93.7924	31.8473	104	33.3397	-1116.62	32.849	-299.925	0.18573	--		210.733	2.53893e-06	210.733	-2.35125e-05	-14.1377	5.18416
31.8269	93.052	31.8473	107	31.8473	-12443.5						33.3601	93.5324	31.8678	94	33.3601	-1140.36	32.8695	-299.912	0.18573	--		210.672	7.67709e-06	210.672	-2.35882e-05	-14.134	0.14341
31.8473	92.8245	31.8678	86	31.8678	-12464.2						33.3806	93.2741	31.8882	102	33.3806	-1124.1	32.8899	-299.879	0.18573	--		210.611	1.10973e-05	210.611	-2.35336e-05	-14.1304	-6.38275
31.8678	92.6037	31.8882	72	31.8882	-12478						33.401	93.0176	31.9087	116	33.401	-1128.85	32.9104	-299.757	0.18573	--		210.55	1.27858e-05	210.55	-2.37425e-05	-14.1267	-10.4305
31.8882	92.3892	31.9087	91	31.9087	-12458.8						33.4215	92.7633	31.9291	92	33.4215	-1121.59	32.9308	-299.275	0.18573	--		210.49	1.32105e-05	210.49	-2.35434e-05	-14.1231	-8.99012
31.9087	92.1811	31.9291	100	31.9291	-12449.6						33.4419	92.5114	31.9495	101	33.4419	-1132.34	32.9513	-298.332	0.18573	--		210.429	1.27069e-05	210.429	-2.1412e-05	-14.1194	-6.16228
31.9291	91.9791	31.9495	86	31.9495	-12463.4						33.4623	92.2622	31.97	103	33.4623	-1138.09	32.9717	-298.26	0.18573	--		210.368	1.15311e-05	210.368	-1.6497e-05	-14.1158	-3.78805
31.9495	91.7832	31.97	99	31.97	-12450.2						33.4828	92.016	31.9904	104	33.4828	-1130.84	32.9922	-299.15	0.18573	--		210.307	1.00858e-05	210.307	-9.769e-06	-14.1121	-3.24824
31.97	91.5932	31.9904	89	31.9904	-12460						33.5032	91.773	32.0109	117	33.5032	-1142.6	33.0126	-299.458	0.18573	--		210.246	8.78915e-06	210.246	-3.62388e-06	-14.1085	-1.84082
31.9904	91.4091	32.0109	81	32.0109	-12467.9						33.5237	91.5334	32.0313	92	33.5237	-1109.36	33.033	-299.136	0.18573	--		210.185	7.58373e-06	210.185	-3.39824e-07	-14.1048	0.81987
32.0109	91.2305	32.0313	89	32.0313	-12459.7						33.5441	91.2975	32.0517	95	33.5441	-1129.13	33.0535	-299.061	0.18573	--		210.124	5.73027e-06	210.124	-6.44509e-07	-14.1012	3.47202
32.0313	91.0575	32.0517	91	32.0517	-12457.5						33.5646	91.0654	32.0722	103	33.5646	-1129.89	33.0739	-299.541	0.18573	--		210.063	2.30756e-06	210.063	-3.35613e-06	-14.0975	2.92855
32.0517	90.8898	32.0722	104	32.0722	-12444.4						33.585	90.8373	32.0926	110	33.585	-1133.67	33.0944	-299.842	0.18573	--		210.002	-3.02719e-06	210.002	-6.25265e-06	-14.0939	2.35827
32.0722	90.7274	32.0926	84	32.0926	-12464.2						33.6054	90.6135	32.1131	91	33.6054	-1113.44	33.1148	-299.929	0.18573	--		209.941	-9.82662e-06	209.941	-7.52333e-06	-14.0903	0.7664
32.0926	90.5698	32.1131	92	32.1131	-12456.1						33.6259	90.3941	32.1335	101	33.6259	-1131.22	33.1352	-299.955	0.18573	--		209.881	-1.73756e-05	209.881	-6.70968e-06	-14.0866	-0.58592
32.1131	90.4171	32.1335	98	32.1335	-12449.9						33.6463	90.1792	32.154	100	33.6463	-1126.01	33.1557	-299.968	0.18573	--		209.82	-2.53303e-05	209.82	-4.42119e-06	-14.083	-0.39031
32.1335	90.269	32.154	95	32.154	-12452.8						33.6668	89.969	32.1744	106	33.6668	-1120.8	33.1761	-299.975	0.18573	--		209.759	-3.38229e-05	209.759	-1.27906e-06	-14.0793	-1.392
32.154	90.1253	32.1744	91	32.1744	-12456.6						33.6872	89.7636	32.1949	110	33.6872	-1131.59	33.1966	-299.981	0.18573	--		209.698	-4.30035e-05	209.698	2.62574e-06	-14.0757	-3.7212
32.1744	89.9858	32.1949	95	32.1949	-12452.5						33.7077	89.5632	32.2153	125	33.7077	-1144.39	33.217	-299.984	0.18573	--		209.637	-5.24794e-05	209.637	7.10272e-06	-14.072	-6.63202
32.1949	89.8502	32.2153	106	32.2153	-12441.4						33.7281	89.3678	32.2357	104	33.7281	-1111.2	33.2375	-299.987	0.18573	--		209.576	-6.10826e-05	209.576	1.09398e-05	-14.0684	-7.42816
32.2153	89.7184	32.2357	78	32.2357	-12469.2						33.7486	89.1776	32.2562	101	33.7486	-1142.01	33.2579	-299.989	0.18573	--		209.515	-6.71337e-05	209.515	1.21143e-05	-14.0647	-8.06778
32.2357	89.5901	32.2562	102	32.2562	-12445.1						33.769	88.9925	32.2766	105	33.769	-1141.82	33.2784	-299.991	0.18573	--		209.454	-6.91225e-05	209.454	9.28114e-06	-14.0611	-8.8978
32.2562	89.465	32.2766	82	32.2766	-12465						33.7894	88.8128	32.2971	100	33.7894	-1120.64	33.2988	-299.992	0.18573	--		209.393	-6.64544e-05	209.393	3.07622e-06	-14.0574	-7.77856
32.2766	89.343	32.2971	88	32.2971	-12458.9						33.8099	88.6384	32.3175	106	33.8099	-1119.47	33.3192	-299.993	0.18573	--		209.332	-5.97308e-05	209.332	-4.14473e-06	-14.0538	-4.52252
32.2971	89.2238	32.3175	99	32.3175	-12447.7						33.8303	88.4693	32.338	97	33.8303	-1119.3	33.3397	-299.994	0.18573	--		209.271	-5.02877e-05	209.271	-9.84236e-06	-14.0502	-1.46893
32.3175	89.1071	32.338	79	32.338	-12467.6						33.8508	88.3056	32.3584	111	33.8508	-1131.13	33.3601	-299.994	0.18573	--		209.21	-3.93852e-05	209.21	-1.26304e-05	-14.0465	-0.12581
32.338	88.9928	32.3584	90	32.3584	-12456.5						33.8712	88.1474	32.3788	116	33.8712	-1142.98	33.3806	-299.995	0.18573	--		209.15	-2.78123e-05	209.15	-1.251e-05	-14.0429	-1.30038
32.3584	88.8805	32.3788	75	32.3788	-12471.4						33.8916	87.9946	32.3993	111	33.8916	-1133.82	33.401	-299.996	0.18573	--		209.089	-1.62333e-05	209.089	-1.03841e-05	-14.0392	-2.37323
32.3788	88.7701	32.3993	86	32.3993	-12460.3						33.9121	87.8472	32.4197	108	33.9121	-1135.68	33.4215	-299.996	0.18573	--		209.028	-5.75808e-06	209.028	-7.54077e-06	-14.0356	-2.63299
32.3993	88.6612	32.4197	77	32.4197	-12469.2						33.9325	87.7052	32.4402	98	33.9325	-1120.53	33.4419	-299.996	0.18573	--		208.967	2.04427e-06	208.967	-5.15588e-06	-14.0319	-1.50054
32.4197	88.5537	32.4402	105	32.4402	-12441.1						33.953	87.5686	32.4606	108	33.953	-1127.4	33.4623	-299.996	0.18573	--		208.906	5.8498e-06	208.906	-3.63779e-06	-14.0283	-0.04403
32.4402	88.4474	32.4606	78	32.4606	-12468						33.9734	87.4373	32.4811	99	33.9734	-1127.27	33.4828	-299.995	0.18573	--		208.845	5.36412e-06	208.845	-2.20855e-06	-14.0246	1.01904
32.4606	88.3419	32.4811	100	32.4811	-12445.9						33.9939	87.3114	32.5015	115	33.9939	-1130.14	33.5032	-299.995	0.18573	--		208.784	1.43915e-06	208.784	6.6443e-07	-14.021	1.61607
32.4811	88.2371	32.5015	111	32.5015	-12434.8						34.0143	87.1907	32.5219	103	34.0143	-1128.02	33.5237	-299.994	0.18573	--		208.723	-4.55821e-06	208.723	6.12531e-06	-14.0173	-0.45573
32.5015	88.1327	32.5219	78	32.5219	-12467.7						34.0348	87.0752	32.5424	113	34.0348	-1121.9	33.5441	-299.993	0.18573	--		208.662	-1.14936e-05	208.662	1.43483e-05	-14.0137	-1.70821
32.5219	88.0286	32.5424	94	32.5424	-12451.6						34.0552	86.9649	32.5628	98	34.0552	-1138.79	33.5646	-299.993	0.18573	--		208.601	-1.86931e-05	208.601	2.48674e-05	-14.0101	-1.32254
32.5424	87.9245	32.5628	88	32.5628	-12457.5						34.0756	86.8596	32.5833	110	34.0756	-1124.69	33.585	-299.991	0.18573	--		208.54	-2.57121e-05	208.54	3.69969e-05	-14.0064	-1.38439
32.5628	87.8203	32.5833	79	32.5833	-12466.4						34.0961	86.7593	32.6037	93	34.0961	-1140.59	33.6054	-299.99	0.18573	--		208.48	-3.22713e-05	208.48	4.9759e-05	-14.0028	-2.49476
32.5833	87.7157	32.6037	103	32.6037	-12442.2						34.1165	86.6639	32.6242	92	34.1165	-1122.49	33.6259	-299.989	0.18573	--		208.419	-3.86555e-05	208.419	6.15201e-05	-13.9991	-4.89003
32.6037	87.6106	32.6242	96	32.6242	-12449.1						34.137	86.5733	32.6446	101	34.137	-1130.4	33.6463	-299.987	0.18573	--		208.358	-4.59707e-05	208.358	7.0328e-05	-13.9955	-5.81263
32.6242	87.5048	32.6446	86	32.6446	-12459						34.1574	86.4874	32.6651	107	34.1574	-1114.32	33.6668	-299.986	0.18573	--		208.297	-5.5444e-05	208.297	7.50995e-05	-13.9918	-5.36846
32.6446	87.3981	32.6651	95	32.6651	-12449.9						34.1779	86.4061	32.6855	103	34.1779	-1121.23	33.6872	-299.983	0.18573	--		208.236	-6.69819e-05	208.236	7.65312e-05	-13.9882	-4.01
32.6651	87.2904	32.6855	97	32.6855	-12447.8						34.1983	86.3294	32.7059	91	34.1983	-1120.16	33.7077	-299.98	0.18573	--		208.175	-7.83596e-05	208.175	7.66831e-05	-13.9845	-6.02417
32.6855	87.1816	32.7059	91	32.7059	-12453.7						34.2187	86.257	32.7264	91	34.2187	-1122.08	33.7281	-299.977	0.18573	--		208.114	-8.61108e-05	208.114	7.75798e-05	-13.9809	-8.56903
32.7059	87.0716	32.7264	89	32.7264	-12455.6						34.2392	86.1889	32.7468	100	34.2392	-1127.02	33.7486	-299.971	0.18573	--		208.053	-8.75537e-05	208.053	8.01268e-05	-13.9772	-6.57588
32.7264	86.9601	32.7468	85	32.7468	-12459.5						34.2596	86.1249	32.7673	101	34.2596	-1110.95	33.769	-299.965	0.18573	--		207.992	-8.22656e-05	207.992	8.40825e-05	-13.9736	-3.43732
32.7468	86.8471	32.7673	95	32.7673	-12449.4						34.2801	86.0649	32.7877	108	34.2801	-1137.89	33.7894	-299.955	0.18573	--		207.931	-7.1965e-05	207.931	8.86558e-05	-13.97	-2.14818
32.7673	86.7326	32.7877	79	32.7877	-12465.3						34.3005	86.0089	32.8082	80	34.3005	-1125.84	33.8099	-299.94	0.18573	--		207.87	-5.92939e-05	207.87	9.29472e-05	-13.9663	-0.32191
32.7877	86.6165	32.8082	90	32.8082	-12454.1						34.321	85.9566	32.8286	90	34.321	-1132.78	33.8303	-299.916	0.18573	--		207.81	-4.6676e-05	207.81	9.60608e-05	-13.9627	1.08075
32.8082	86.4986	32.8286	79	32.8286	-12465						34.3414	85.9079	32.849	107	34.3414	-1108.74	33.8508	-299.871	0.18573	--		207.749	-3.58419e-05	207.749	9.72246e-05	-13.959	-1.85459
32.8286	86.379	32.849	89	32.849	-12454.9						34.3618	85.8628	32.8695	89	34.3618	-1128.69	33.8712	-299.729	0.18573	--		207.688	-2.77754e-05	207.688	9.6057e-05	-13.9554	-4.45225
32.849	86.2575	32.8695	110	32.8695	-12433.8						34.3823	85.821	32.8899	95	34.3823	-1120.65	33.8916	-299.182	0.18573	--		207.627	-2.26663e-05	207.627	9.2701e-05	-13.9517	-7.62083
32.8695	86.1342	32.8899	88	32.8899	-12455.6						34.4027	85.7824	32.9104	105	34.4027	-1134.61	33.9121	-298.025	0.18573	--		207.566	-1.98295e-05	207.566	8.76511e-05	-13.9481	-10.5221
32.8899	86.009	32.9104	67	32.9104	-12476.5						34.4232	85.7469	32.9308	103	34.4232	-1135.57	33.9325	-297.68	0.18573	--		207.505	-1.78693e-05	207.505	8.15571e-05	-13.9444	-9.15446
32.9104	85.8819	32.9308	85	32.9308	-12458.4						34.4436	85.7144	32.9513	88	34.4436	-1131.54	33.953	-298.549	0.18573	--		207.444	-1.52785e-05	207.444	7.53194e-05	-13.9408	-6.16119
32.9308	85.753	32.9513	97	32.9513	-12446.3						34.4641	85.6846	32.9717	97	34.4641	-1134.51	33.9734	-298.685	0.18573	--		207.383	-1.1228e-05	207.383	7.0213e-05	-13.9371	-4.89275
32.9513	85.6222	32.9717	87	32.9717	-12456.1						34.4845	85.6575	32.9922	106	34.4845	-1116.49	33.9939	-298.393	0.18573	--		207.322	-5.97259e-06	207.322	6.74295e-05	-13.9335	-5.76987
32.9717	85.4896	32.9922	83	32.9922	-12460						34.505	85.6328	33.0126	88	34.505	-1128.46	34.0143	-298.462	0.18573	--		207.261	-5.22789e-07	207.261	6.70514e-05	-13.9299	-3.71373
32.9922	85.3552	33.0126	101	33.0126	-12441.9						34.5254	85.6105	33.033	85	34.5254	-1115.44	34.0348	-299.094	0.18573	--		207.2	4.08776e-06	207.2	6.74491e-05	-13.9262	-0.42414
33.0126	85.219	33.033	91	33.033	-12451.7						34.5458	85.5904	33.0535	127	34.5458	-1137.42	34.0552	-299.414	0.18573	--		207.14	7.31931e-06	207.14	6.60354e-05	-13.9226	1.25326
33.033	85.0812	33.0535	84	33.0535	-12458.6						34.5663	85.5723	33.0739	84	34.5663	-1125.4	34.0756	-299.515	0.18573	--		207.079	9.10816e-06	207.079	6.09688e-05	-13.9189	4.77866
33.0535	84.9417	33.0739	82	33.0739	-12460.4						34.5867	85.5562	33.0944	106	34.5867	-1131.38	34.0961	-299.743	0.18573	--		207.018	9.80693e-06	207.018	5.22765e-05	-13.9153	8.33761
33.0739	84.8006	33.0944	105	33.0944	-12437.3						34.6072	85.5417	33.1148	98	34.6072	-1117.37	34.1165	-299.887	0.18573	--		206.957	1.0313e-05	206.957	4.14382e-05	-13.9116	6.11454
33.0944	84.6581	33.1148	74	33.1148	-12468.2						34.6276	85.5288	33.1352	101	34.6276	-1127.36	34.137	-299.935	0.18573	--		206.896	1.17652e-05	206.896	3.01137e-05	-13.908	3.88314
33.1148	84.5142	33.1352	90	33.1352	-12452						34.648	85.5173	33.1557	90	34.648	-1130.35	34.1574	-299.953	0.18573	--		206.835	1.4596e-05	206.835	1.94136e-05	-13.9043	4.28781
33.1352	84.369	33.1557	88	33.1557	-12453.9						34.6685	85.5071	33.1761	99	34.6685	-1127.34	34.1779	-299.962	0.18573	--		206.774	1.77363e-05	206.774	1.01182e-05	-13.9007	4.01219
33.1557	84.2225	33.1761	86	33.1761	-12455.7						34.6889	85.4981	33.1966	105	34.6889	-1144.33	34.1983	-299.968	0.18573	--		206.713	1.90768e-05	206.713	3.00845e-06	-13.897	1.99622
33.1761	84.075	33.1966	85	33.1966	-12456.6						34.7094	85.4899	33.217	102	34.7094	-1117.32	34.2187	-299.972	0.18573	--		206.652	1.70689e-05	206.652	-1.40527e-06	-13.8934	0.81034
33.1966	83.9264	33.217	81	33.217	-12460.4						34.7298	85.4826	33.2375	88	34.7298	-1129.31	34.2392	-299.974	0.18573	--		206.591	1.20232e-05	206.591	-3.37338e-06	-13.8897	2.34189
33.217	83.777	33.2375	77	33.2375	-12464.3						34.7503	85.4759	33.2579	103	34.7503	-1136.3	34.2596	-299.976	0.18573	--		206.53	5.95824e-06	206.53	-3.82749e-06	-13.8861	4.61362
33.2375	83.6268	33.2579	78	33.2579	-12463.1						34.7707	85.4698	33.2784	102	34.7707	-1134.3	34.2801	-299.978	0.18573	--		206.47	1.32018e-06	206.47	-3.72093e-06	-13.8825	3.99527
33.2579	83.4759	33.2784	72	33.2784	-12469						34.7912	85.464	33.2988	111	34.7912	-1129.29	34.3005	-299.978	0.18573	--		206.409	-2.65117e-07	206.409	-3.54849e-06	-13.8788	2.24171
33.2784	83.3244	33.2988	80	33.2988	-12460.8						34.8116	85.4583	33.3192	100	34.8116	-1140.29	34.321	-299.978	0.18573	--		206.348	1.48563e-06	206.348	-3.52856e-06	-13.8752	0.94956
33.2988	83.1726	33.3192	72	33.3192	-12468.7						34.832	85.4528	33.3397	106	34.832	-1142.28	34.3414	-299.977	0.18573	--		206.287	5.64779e-06	206.287	-4.1065e-06	-13.8715	-1.53724
33.3192	83.0203	33.3397	78	33.3397	-12462.5						34.8525	85.4471	33.3601	82	34.8525	-1130.27	34.3618	-299.976	0.18573	--		206.226	1.06164e-05	206.226	-6.13565e-06	-13.8679	-0.39133
33.3397	82.8678	33.3601	84	33.3601	-12456.4						34.8729	85.4412	33.3806	98	34.8729	-1129.27	34.3823	-299.974	0.18573	--		206.165	1.48367e-05	206.165	-1.04733e-05	-13.8642	1.00611
33.3601	82.7152	33.3806	83	33.3806	-12457.2						34.8934	85.4349	33.401	93	34.8934	-1111.26	34.4027	-299.971	0.18573	--		206.104	1.74415e-05	206.104	-1.72057e-05	-13.8606	2.75733
33.3806	82.5625	33.401	58	33.401	-12482						34.9138	85.428	33.4215	100	34.9138	-1116.26	34.4232	-299.967	0.18573	--		206.043	1.84468e-05	206.043	-2.49848e-05	-13.8569	4.20145
33.401	82.4098	33.4215	85	33.4215	-12454.9						34.9343	85.4205	33.4419	89	34.9343	-1123.25	34.4436	-299.96	0.18573	--		205.982	1.84538e-05	205.982	-3.107e-05	-13.8533	3.32386
33.4215	82.2573	33.4419	92	33.4419	-12447.7						34.9547	85.4122	33.4623	83	34.9547	-1134.24	34.4641	-299.949	0.18573	--		205.921	1.81791e-05	205.921	-3.24016e-05	-13.8496	2.86215
33.4419	82.1051	33.4623	81	33.4623	-12458.6						34.9751	85.403	33.4828	90	34.9751	-1128.23	34.4845	-299.933	0.18573	--		205.86	1.8192e-05	205.86	-2.72197e-05	-13.846	4.31041
33.4623	81.9533	33.4828	79	33.4828	-12460.4						34.9956	85.3926	33.5032	78	34.9956	-1138.22	34.505	-299.904	0.18573	--		205.8	1.90033e-05	205.8	-1.60261e-05	-13.8424	3.29106
33.4828	81.802	33.5032	85	33.5032	-12454.3						35.016	85.381	33.5237	111	35.016	-1110.21	34.5254	-299.836	0.18573	--		205.739	2.13192e-05	205.739	-1.0925e-06	-13.8387	-0.07081
33.5032	81.6513	33.5237	83	33.5237	-12456.1						35.0365	85.3681	33.5441	91	35.0365	-1131.2	34.5458	-299.568	0.18573	--		205.678	2.60215e-05	205.678	1.49392e-05	-13.8351	-0.87624
33.5237	81.5013	33.5441	86	33.5441	-12453						35.0569	85.3537	33.5646	90	35.0569	-1114.18	34.5663	-298.7	0.18573	--		205.617	3.35852e-05	205.617	3.00932e-05	-13.8314	1.59518
33.5441	81.3521	33.5646	84	33.5646	-12454.8						35.0774	85.3377	33.585	86	35.0774	-1133.17	34.5867	-297.542	0.18573	--		205.556	4.33265e-05	205.556	4.29375e-05	-13.8278	3.97489
33.5646	81.2038	33.585	59	33.585	-12479.7						35.0978	85.3201	33.6054	106	35.0978	-1132.15	34.6072	-298.054	0.18573	--		205.495	5.33931e-05	205.495	5.2101e-05	-13.8241	4.02422
33.585	81.0565	33.6054	69	33.6054	-12469.5						35.1183	85.3006	33.6259	88	35.1183	-1125.13	34.6276	-299.137	0.18573	--		205.434	6.18031e-05	205.434	5.64361e-05	-13.8205	2.31086
33.6054	80.9103	33.6259	86	33.6259	-12452.4						35.1387	85.2792	33.6463	93	35.1387	-1116.11	34.648	-299.316	0.18573	--		205.373	6.75373e-05	205.373	5.56624e-05	-13.8168	1.74181
33.6259	80.7652	33.6463	66	33.6463	-12472.3						35.1591	85.2558	33.6668	98	35.1591	-1130.08	34.6685	-298.826	0.18573	--		205.312	7.04861e-05	205.312	5.07649e-05	-13.8132	2.49992
33.6463	80.6214	33.6668	94	33.6668	-12444.1						35.1796	85.2303	33.6872	87	35.1796	-1131.06	34.6889	-298.801	0.18573	--		205.251	7.05201e-05	205.251	4.35677e-05	-13.8095	4.41658
33.6668	80.4789	33.6872	82	33.6872	-12456						35.2	85.2026	33.7077	74	35.2	-1128.03	34.7094	-299.431	0.18573	--		205.19	6.72257e-05	205.19	3.57329e-05	-13.8059	3.40525
33.6872	80.3377	33.7077	78	33.7077	-12459.8						35.2205	85.1726	33.7281	107	35.2205	-1134	34.7298	-299.798	0.18573	--		205.13	6.09678e-05	205.13	2.79863e-05	-13.8023	0.98508
33.7077	80.198	33.7281	76	33.7281	-12461.7						35.2409	85.1403	33.7486	76	35.2409	-1138.97	34.7503	-299.901	0.18573	--		205.069	5.39425e-05	205.069	2.021e-05	-13.7986	-1.10623
33.7281	80.0598	33.7486	88	33.7486	-12449.6						35.2614	85.1055	33.769	76	35.2614	-1141.93	34.7707	-299.93	0.18573	--		205.008	4.95461e-05	205.008	1.23107e-05	-13.795	-1.33712
33.7486	79.9231	33.769	88	33.769	-12449.4						35.2818	85.0683	33.7894	97	35.2818	-1109.9	34.7912	-299.942	0.18573	--		204.947	5.03183e-05	204.947	5.05194e-06	-13.7913	1.647
33.769	79.7881	33.7894	75	33.7894	-12462.3						35.3022	85.0285	33.8099	98	35.3022	-1120.86	34.8116	-299.946	0.18573	--		204.886	5.63902e-05	204.886	6.71467e-09	-13.7877	5.69218
33.7894	79.6546	33.8099	74	33.8099	-12463.2						35.3227	84.9861	33.8303	98	35.3227	-1136.81	34.832	-299.942	0.18573	--		204.825	6.56965e-05	204.825	-1.35308e-06	-13.784	6.1789
33.8099	79.5229	33.8303	76	33.8303	-12461						35.3431	84.941	33.8508	86	35.3431	-1118.77	34.8525	-299.925	0.18573	--		204.764	7.52741e-05	204.764	1.44356e-06	-13.7804	3.93495
33.8303	79.3927	33.8508	89	33.8508	-12447.9						35.3636	84.8932	33.8712	74	35.3636	-1123.72	34.8729	-299.843	0.18573	--		204.703	8.22704e-05	204.703	7.68464e-06	-13.7767	0.71083
33.8508	79.2641	33.8712	82	33.8712	-12454.8						35.384	84.8427	33.8916	83	35.384	-1116.67	34.8934	-299.558	0.18573	--		204.642	8.42907e-05	204.642	1.57937e-05	-13.7731	-1.47932
33.8712	79.137	33.8916	78	33.8916	-12458.6						35.4044	84.7894	33.9121	81	35.4044	-1139.62	34.9138	-299.128	0.18573	--		204.581	7.97071e-05	204.581	2.36099e-05	-13.7694	-0.64039
33.8916	79.0114	33.9121	88	33.9121	-12448.5						35.4249	84.7333	33.9325	96	35.4249	-1123.56	34.9343	-299.248	0.18573	--		204.52	6.82906e-05	204.52	2.87777e-05	-13.7658	0.69795
33.9121	78.8873	33.9325	94	33.9325	-12442.4						35.4453	84.6744	33.953	89	35.4453	-1128.5	34.9547	-299.657	0.18573	--		204.46	5.16882e-05	204.46	2.97841e-05	-13.7622	0.46081
33.9325	78.7645	33.953	80	33.953	-12456.3						35.4658	84.6127	33.9734	89	35.4658	-1138.44	34.9751	-299.761	0.18573	--		204.399	3.30873e-05	204.399	2.72622e-05	-13.7585	1.4392
33.953	78.6432	33.9734	86	33.9734	-12450.2						35.4862	84.5481	33.9939	86	35.4862	-1133.38	34.9956	-299.599	0.18573	--		204.338	1.6064e-05	204.338	2.41261e-05	-13.7549	2.56759
33.9734	78.5234	33.9939	81	33.9939	-12455						35.5067	84.4807	34.0143	88	35.5067	-1140.31	35.016	-299.542	0.18573	--		204.277	3.3212e-06	204.277	2.37908e-05	-13.7512	3.66588
33.9939	78.405	34.0143	81	34.0143	-12454.9						35.5271	84.4105	34.0348	94	35.5271	-1134.24	35.0365	-299.762	0.18573	--		204.216	-3.90452e-06	204.216	2.78061e-05	-13.7476	2.71179
34.0143	78.2879	34.0348	77	34.0348	-12458.8						35.5476	84.3375	34.0552	77	35.5476	-1119.17	35.0569	-299.914	0.18573	--		204.155	-5.56127e-06	204.155	3.51402e-05	-13.7439	-0.8915
34.0348	78.1723	34.0552	70	34.0552	-12465.7						35.568	84.2617	34.0756	91	35.568	-1127.09	35.0774	-299.961	0.18573	--		204.094	-2.13973e-06	204.094	4.37046e-05	-13.7403	-3.56783
34.0552	78.0581	34.0756	93	34.0756	-12442.6						35.5884	84.1831	34.0961	75	35.5884	-1129.01	35.0978	-299.976	0.18573	--		204.033	5.67957e-06	204.033	5.23189e-05	-13.7366	-3.1032
34.0756	77.9453	34.0961	81	34.0961	-12454.5						35.6089	84.1018	34.1165	93	35.6089	-1127.93	35.1183	-299.982	0.18573	--		203.972	1.68122e-05	203.972	6.10105e-05	-13.733	-5.10113
34.0961	77.8339	34.1165	84	34.1165	-12451.4						35.6293	84.0178	34.137	85	35.6293	-1139.85	35.1387	-299.983	0.18573	--		203.911	2.95854e-05	203.911	6.96201e-05	-13.7293	-6.32604
34.1165	77.7238	34.137	84	34.137	-12451.3						35.6498	83.9312	34.1574	101	35.6498	-1122.76	35.1591	-299.984	0.18573	--		203.85	4.21269e-05	203.85	7.66414e-05	-13.7257	-5.85651
34.137	77.6151	34.1574	84	34.1574	-12451.1						35.6702	83.8419	34.1779	94	35.6702	-1117.67	35.1796	-299.987	0.18573	--		203.79	5.29036e-05	203.79	7.98342e-05	-13.722	-5.0959
34.1574	77.5076	34.1779	92	34.1779	-12443						35.6907	83.7501	34.1983	95	35.6907	-1129.58	35.2	-299.988	0.18573	--		203.729	6.08424e-05	203.729	7.80203e-05	-13.7184	-3.68323
34.1779	77.4015	34.1983	81	34.1983	-12453.9						35.7111	83.6558	34.2187	93	35.7111	-1139.48	35.2205	-299.987	0.18573	--		203.668	6.50413e-05	203.668	7.21173e-05	-13.7148	-1.91706
34.1983	77.2966	34.2187	68	34.2187	-12466.8						35.7315	83.5591	34.2392	88	35.7315	-1129.39	35.2409	-299.986	0.18573	--		203.607	6.47757e-05	203.607	6.43594e-05	-13.7111	-1.74185
34.2187	77.193	34.2392	74	34.2392	-12460.7						35.752	83.4601	34.2596	104	35.752	-1133.29	35.2614	-299.985	0.18573	--		203.546	6.01419e-05	203.546	5.66578e-05	-13.7075	-1.84505
34.2392	77.0907	34.2596	62	34.2596	-12472.6						35.7724	83.3588	34.2801	77	35.7724	-1130.19	35.2818	-299.984	0.18573	--		203.485	5.26015e-05	203.485	4.98399e-05	-13.7038	0.43759
34.2596	76.9895	34.2801	82	34.2801	-12452.5						35.7929	83.2553	34.3005	89	35.7929	-1123.08	35.3022	-299.983	0.18573	--		203.424	4.44499e-05	203.424	4.42624e-05	-13.7002	2.64151
34.2801	76.8895	34.3005	79	34.3005	-12455.4						35.8133	83.1497	34.321	82	35.8133	-1130.98	35.3227	-299.982	0.18573	--		203.363	3.74154e-05	203.363	4.06177e-05	-13.6965	4.06935
34.3005	76.7906	34.321	84	34.321	-12450.3						35.8338	83.0421	34.3414	106	35.8338	-1111.87	35.3431	-299.98	0.18573	--		203.302	3.18045e-05	203.302	3.96717e-05	-13.6929	1.68891
34.321	76.6929	34.3414	81	34.3414	-12453.2						35.8542	82.9325	34.3618	86	35.8542	-1112.76	35.3636	-299.978	0.18573	--		203.241	2.71711e-05	203.241	4.12014e-05	-13.6892	-0.63639
34.3414	76.5964	34.3618	69	34.3618	-12465.1						35.8747	82.8211	34.3823	94	35.8747	-1115.65	35.384	-299.975	0.18573	--		203.18	2.37467e-05	203.18	4.35531e-05	-13.6856	-1.38079
34.3618	76.5009	34.3823	86	34.3823	-12448						35.8951	82.708	34.4027	80	35.8951	-1122.54	35.4044	-299.971	0.18573	--		203.12	2.29287e-05	203.12	4.4568e-05	-13.6819	-4.10637
34.3823	76.4065	34.4027	69	34.4027	-12464.9						35.9155	82.5933	34.4232	79	35.9155	-1135.42	35.4249	-299.966	0.18573	--		203.059	2.6199e-05	203.059	4.29912e-05	-13.6783	-5.07962
34.4027	76.3131	34.4232	80	34.4232	-12453.9						35.936	82.477	34.4436	83	35.936	-1134.3	35.4453	-299.958	0.18573	--		202.998	3.36826e-05	202.998	3.89267e-05	-13.6747	-4.58815
34.4232	76.2207	34.4436	73	34.4436	-12460.8						35.9564	82.3593	34.4641	80	35.9564	-1129.19	35.4658	-299.948	0.18573	--		202.937	4.3937e-05	202.937	3.30676e-05	-13.671	-4.95772
34.4436	76.1294	34.4641	62	34.4641	-12471.7						35.9769	82.2403	34.4845	98	35.9769	-1134.07	35.4862	-299.934	0.18573	--		202.876	5.51004e-05	202.876	2.58178e-05	-13.6674	-5.24979
34.4641	76.0391	34.4845	82	34.4845	-12451.6						35.9973	82.1201	34.505	86	35.9973	-1135.95	35.5067	-299.913	0.18573	--		202.815	6.606e-05	202.815	1.73709e-05	-13.6637	-4.55652
34.4845	75.9498	34.505	85	34.505	-12448.5						36.0177	81.9989	34.5254	99	36.0177	-1139.83	35.5271	-299.878	0.18573	--		202.754	7.65498e-05	202.754	8.49148e-06	-13.6601	-1.82635
34.505	75.8614	34.5254	98	34.5254	-12435.4						36.0382	81.8766	34.5458	77	36.0382	-1131.7	35.5476	-299.814	0.18573	--		202.693	8.65114e-05	202.693	8.47207e-07	-13.6564	-1.99712
34.5254	75.774	34.5458	71	34.5458	-12462.3						36.0586	81.7535	34.5663	89	36.0586	-1127.58	35.568	-299.623	0.18573	--		202.632	9.57399e-05	202.632	-3.68232e-06	-13.6528	-3.91364
34.5458	75.6876	34.5663	89	34.5663	-12444.2						36.0791	81.6296	34.5867	83	36.0791	-1131.46	35.5884	-298.864	0.18573	--		202.571	0.000104066	202.571	-4.05774e-06	-13.6491	-3.0745
34.5663	75.602	34.5867	84	34.5867	-12449.2						36.0995	81.5052	34.6072	97	36.0995	-1130.33	35.6089	-297.039	0.18573	--		202.51	0.000111387	202.51	2.21628e-06	-13.6455	-0.75466
34.5867	75.5174	34.6072	75	34.6072	-12458.1						36.12	81.3802	34.6276	87	36.12	-1131.21	35.6293	-296.002	0.18573	--		202.45	0.000117173	202.45	8.65047e-07	-13.6418	-2.04112
34.6072	75.4338	34.6276	65	34.6276	-12468						36.1404	81.2548	34.648	84	36.1404	-1128.08	35.6498	-297.696	0.18573	--		202.389	0.000120065	202.389	-3.03381e-06	-13.6382	-6.13361
34.6276	75.351	34.648	71	34.648	-12461.9						36.1609	81.1291	34.6685	87	36.1609	-1138.96	35.6702	-298.958	0.18573	--		202.328	0.00011843	202.328	-1.03815e-05	-13.6346	-6.26723
34.648	75.2692	34.6685	75	34.6685	-12457.8						36.1813	81.0032	34.6889	70	36.1813	-1122.83	35.6907	-298.758	0.18573	--		202.267	0.000111635	202.267	-2.04436e-05	-13.6309	-2.04747
34.6685	75.1882	34.6889	79	34.6889	-12453.7						36.2017	80.8773	34.7094	97	36.2017	-1121.71	35.7111	-297.943	0.18573	--		202.206	0.000100915	202.206	-3.08894e-05	-13.6273	0.06589
34.6889	75.1079	34.7094	65	34.7094	-12467.7						36.2222	80.7514	34.7298	85	36.2222	-1135.58	35.7315	-298.335	0.18573	--		202.145	8.90598e-05	202.145	-3.87533e-05	-13.6236	0.91749
34.7094	75.0284	34.7298	61	34.7298	-12471.6						36.2426	80.6257	34.7503	78	36.2426	-1139.45	35.752	-299.306	0.18573	--		202.084	7.92144e-05	202.084	-4.18933e-05	-13.62	1.32152
34.7298	74.9496	34.7503	68	34.7503	-12464.5						36.2631	80.5002	34.7707	80	36.2631	-1129.33	35.7724	-299.748	0.18573	--		202.023	7.35824e-05	202.023	-4.01114e-05	-13.6163	-0.00981
34.7503	74.8714	34.7707	76	34.7707	-12456.4						36.2835	80.3751	34.7912	85	36.2835	-1127.2	35.7929	-299.863	0.18573	--		201.962	7.25529e-05	201.962	-3.51773e-05	-13.6127	-1.359
34.7707	74.7939	34.7912	82	34.7912	-12450.4						36.304	80.2505	34.8116	74	36.304	-1122.08	35.8133	-299.898	0.18573	--		201.901	7.45233e-05	201.901	-2.96445e-05	-13.609	-0.72778
34.7912	74.7171	34.8116	80	34.8116	-12452.3						36.3244	80.1264	34.832	72	36.3244	-1117.95	35.8338	-299.903	0.18573	--		201.84	7.66964e-05	201.84	-2.52854e-05	-13.6054	-2.72574
34.8116	74.6409	34.832	85	34.832	-12447.2						36.3449	80.003	34.8525	84	36.3449	-1130.83	35.8542	-299.847	0.18573	--		201.78	7.66786e-05	201.78	-2.23379e-05	-13.6017	-5.10053
34.832	74.5655	34.8525	73	34.8525	-12459.1						36.3653	79.8804	34.8729	85	36.3653	-1120.71	35.8747	-299.688	0.18573	--		201.719	7.37895e-05	201.719	-1.99996e-05	-13.5981	-2.65195
34.8525	74.4907	34.8729	82	34.8729	-12450.1						36.3857	79.7586	34.8934	103	36.3857	-1133.59	35.8951	-299.596	0.18573	--		201.658	6.88721e-05	201.658	-1.74318e-05	-13.5945	0.43449
34.8729	74.4167	34.8934	81	34.8934	-12451						36.4062	79.6377	34.9138	98	36.4062	-1119.47	35.9155	-299.757	0.18573	--		201.597	6.27679e-05	201.597	-1.43071e-05	-13.5908	3.28704
34.8934	74.3433	34.9138	64	34.9138	-12467.9						36.4266	79.5179	34.9343	91	36.4266	-1122.35	35.936	-299.881	0.18573	--		201.536	5.51138e-05	201.536	-1.08128e-05	-13.5872	4.86812
34.9138	74.2708	34.9343	86	34.9343	-12445.8						36.4471	79.3993	34.9547	80	36.4471	-1131.23	35.9564	-299.869	0.18573	--		201.475	4.47845e-05	201.475	-7.66214e-06	-13.5835	-0.45289
34.9343	74.199	34.9547	72	34.9547	-12459.8						36.4675	79.2818	34.9751	86	36.4675	-1131.11	35.9769	-299.794	0.18573	--		201.414	3.13887e-05	201.414	-6.18303e-06	-13.5799	-6.80107
34.9547	74.128	34.9751	61	34.9751	-12470.7						36.4879	79.1656	34.9956	76	36.4879	-1134.99	35.9973	-299.826	0.18573	--		201.353	1.6081e-05	201.353	-7.9093e-06	-13.5762	-9.00097
34.9751	74.0577	34.9956	60	34.9956	-12471.6						36.5084	79.0507	35.016	104	36.5084	-1134.88	36.0177	-299.919	0.18573	--		201.292	9.14615e-07	201.292	-1.35284e-05	-13.5726	-8.56872
34.9956	73.9884	35.016	79	35.016	-12452.6						36.5288	78.9373	35.0365	83	36.5288	-1137.77	36.0382	-299.965	0.18573	--		201.231	-1.23472e-05	201.231	-2.20642e-05	-13.5689	-7.81523
35.016	73.9198	35.0365	77	35.0365	-12454.5						36.5493	78.8253	35.0569	100	36.5493	-1121.65	36.0586	-299.978	0.18573	--		201.17	-2.27594e-05	201.17	-3.11975e-05	-13.5653	-10.4187
35.0365	73.8521	35.0569	71	35.0569	-12460.4						36.5697	78.7149	35.0774	81	36.5697	-1126.54	36.0791	-299.983	0.18573	--		201.11	-2.99816e-05	201.11	-3.8451e-05	-13.5616	-12.7057
35.0569	73.7853	35.0774	88	35.0774	-12443.4						36.5902	78.6062	35.0978	82	36.5902	-1109.43	36.0995	-299.986	0.18573	--		201.049	-3.40308e-05	201.049	-4.21504e-05	-13.558	-12.3979
35.0774	73.7194	35.0978	80	35.0978	-12451.3						36.6106	78.4991	35.1183	89	36.6106	-1129.33	36.12	-299.99	0.18573	--		200.988	-3.52731e-05	200.988	-4.16296e-05	-13.5543	-11.3615
35.0978	73.6545	35.1183	95	35.1183	-12436.2						36.6311	78.3937	35.1387	98	36.6311	-1130.22	36.1404	-299.993	0.18573	--		200.927	-3.4307e-05	200.927	-3.71376e-05	-13.5507	-8.94403
35.1183	73.5905	35.1387	87	35.1387	-12444.2						36.6515	78.2902	35.1591	84	36.6515	-1114.12	36.1609	-299.994	0.18573	--		200.866	-3.16263e-05	200.866	-2.99125e-05	-13.5471	-5.63233
35.1387	73.5274	35.1591	61	35.1591	-12470.1						36.6719	78.1885	35.1796	83	36.6719	-1126.02	36.1813	-299.995	0.18573	--		200.805	-2.75464e-05	200.805	-2.21297e-05	-13.5434	-4.49727
35.1591	73.4653	35.1796	85	35.1796	-12446						36.6924	78.0888	35.2	86	36.6924	-1119.92	36.2017	-299.996	0.18573	--		200.744	-2.26623e-05	200.744	-1.61864e-05	-13.5398	-6.54776
35.1796	73.4042	35.2	80	35.2	-12451						36.7128	77.9909	35.2205	80	36.7128	-1126.82	36.2222	-299.998	0.18573	--		200.683	-1.82421e-05	200.683	-1.35023e-05	-13.5361	-9.80473
35.2	73.3441	35.2205	74	35.2205	-12456.9						36.7333	77.8951	35.2409	75	36.7333	-1112.72	36.2426	-299.998	0.18573	--		200.622	-1.57673e-05	200.622	-1.3716e-05	-13.5325	-10.4597
35.2205	73.2851	35.2409	73	35.2409	-12457.9						36.7537	77.8014	35.2614	72	36.7537	-1128.63	36.2631	-299.999	0.18573	--		200.561	-1.58305e-05	200.561	-1.4949e-05	-13.5288	-6.0382
35.2409	73.2271	35.2614	68	35.2614	-12462.8						36.7742	77.7097	35.2818	104	36.7742	-1128.54	36.2835	-299.999	0.18573	--		200.5	-1.75773e-05	200.5	-1.49615e-05	-13.5252	-0.73847
35.2614	73.1701	35.2818	87	35.2818	-12443.8						36.7946	77.6202	35.3022	93	36.7946	-1138.45	36.304	-299.999	0.18573	--		200.44	-1.94304e-05	200.44	-1.24041e-05	-13.5215	3.26469
35.2818	73.1143	35.3022	72	35.3022	-12458.7						36.815	77.5328	35.3227	77	36.815	-1137.36	36.3244	-299.999	0.18573	--		200.379	-2.0391e-05	200.379	-7.41912e-06	-13.5179	4.22996
35.3022	73.0595	35.3227	66	35.3227	-12464.6						36.8355	77.4477	35.3431	95	36.8355	-1127.28	36.3449	-299.999	0.18573	--		200.318	-2.056e-05	200.318	-1.33301e-06	-13.5142	2.81178
35.3227	73.0058	35.3431	86	35.3431	-12444.6						36.8559	77.3648	35.3636	90	36.8559	-1122.19	36.3653	-299.999	0.18573	--		200.257	-2.04903e-05	200.257	4.23994e-06	-13.5106	3.22115
35.3431	72.9532	35.3636	78	35.3636	-12452.5						36.8764	77.2841	35.384	97	36.8764	-1128.11	36.3857	-299.999	0.18573	--		200.196	-2.0306e-05	200.196	8.20965e-06	-13.507	2.62455
35.3636	72.9017	35.384	64	35.384	-12466.5						36.8968	77.2058	35.4044	74	36.8968	-1137.03	36.4062	-299.998	0.18573	--		200.135	-1.95597e-05	200.135	1.02118e-05	-13.5033	1.91583
35.384	72.8512	35.4044	69	35.4044	-12461.4						36.9173	77.1299	35.4249	90	36.9173	-1127.96	36.4266	-299.998	0.18573	--		200.074	-1.77119e-05	200.074	1.02947e-05	-13.4997	2.66939
35.4044	72.8017	35.4249	77	35.4249	-12453.4						36.9377	77.0563	35.4453	85	36.9377	-1116.88	36.4471	-299.998	0.18573	--		200.013	-1.44964e-05	200.013	8.7182e-06	-13.496	2.50983
35.4249	72.7533	35.4453	71	35.4453	-12459.3						36.9582	76.9851	35.4658	75	36.9582	-1140.81	36.4675	-299.998	0.18573	--		199.952	-9.96341e-06	199.952	6.24172e-06	-13.4924	3.53128
35.4453	72.7058	35.4658	77	35.4658	-12453.3						36.9786	76.9164	35.4862	80	36.9786	-1124.74	36.4879	-299.997	0.18573	--		199.891	-4.59163e-06	199.891	4.40883e-06	-13.4887	4.82942
35.4658	72.6594	35.4862	76	35.4862	-12454.3						36.999	76.85	35.5067	73	36.999	-1128.68	36.5084	-299.997	0.18573	--		199.83	5.18596e-07	199.83	4.96686e-06	-13.4851	4.29339
35.4862	72.6139	35.5067	54	35.5067	-12476.2						37.0195	76.7862	35.5271	79	37.0195	-1127.61	36.5288	-299.996	0.18573	--		199.77	3.96994e-06	199.77	8.464e-06	-13.4814	3.81067
35.5067	72.5694	35.5271	71	35.5271	-12459.2						37.0399	76.7248	35.5476	94	37.0399	-1141.55	36.5493	-299.996	0.18573	--		199.709	5.07192e-06	199.709	1.33511e-05	-13.4778	2.03457
35.5271	72.5258	35.5476	77	35.5476	-12453.1						37.0604	76.6659	35.568	86	37.0604	-1107.49	36.5697	-299.995	0.18573	--		199.648	4.53843e-06	199.648	1.68167e-05	-13.4741	-1.54008
35.5476	72.4833	35.568	70	35.568	-12460.1						37.0808	76.6094	35.5884	84	37.0808	-1125.44	36.5902	-299.995	0.18573	--		199.587	3.80423e-06	199.587	1.68146e-05	-13.4705	-2.8531
35.568	72.4416	35.5884	66	35.5884	-12464						37.1013	76.5555	35.6089	85	37.1013	-1147.38	36.6106	-299.994	0.18573	--		199.526	3.40886e-06	199.526	1.33036e-05	-13.4669	-4.40572
35.5884	72.4009	35.6089	59	35.6089	-12471						37.1217	76.504	35.6293	73	37.1217	-1114.33	36.6311	-299.993	0.18573	--		199.465	2.24839e-06	199.465	7.54824e-06	-13.4632	-4.88044
35.6089	72.3611	35.6293	73	35.6293	-12457						37.1421	76.4549	35.6498	90	37.1421	-1146.28	36.6515	-299.992	0.18573	--		199.404	-1.22766e-06	199.404	5.56005e-07	-13.4596	-5.60913
35.6293	72.3222	35.6498	76	35.6498	-12453.9						37.1626	76.4083	35.6702	95	37.1626	-1132.24	36.6719	-299.99	0.18573	--		199.343	-7.01486e-06	199.343	-7.43522e-06	-13.4559	-5.29899
35.6498	72.2842	35.6702	81	35.6702	-12448.9						37.183	76.3642	35.6907	83	37.183	-1138.19	36.6924	-299.988	0.18573	--		199.282	-1.29155e-05	199.282	-1.60703e-05	-13.4523	-2.15294
35.6702	72.2469	35.6907	64	35.6907	-12465.8						37.2035	76.3224	35.7111	73	37.2035	-1127.15	36.7128	-299.986	0.18573	--		199.221	-1.61684e-05	199.221	-2.42559e-05	-13.4486	-0.8341
35.6907	72.2105	35.7111	77	35.7111	-12452.8						37.2239	76.2831	35.7315	83	37.2239	-1121.11	36.7333	-299.982	0.18573	--		199.16	-1.58639e-05	199.16	-3.08367e-05	-13.445	-2.04375
35.7111	72.1749	35.7315	65	35.7315	-12464.8						37.2443	76.2461	35.752	79	37.2443	-1122.07	36.7537	-299.977	0.18573	--		199.1	-1.3742e-05	199.1	-3.5669e-05	-13.4413	-1.87809
35.7315	72.1401	35.752	81	35.752	-12448.7						37.2648	76.2113	35.7724	82	37.2648	-1133.04	36.7742	-299.969	0.18573	--		199.039	-1.26993e-05	199.039	-3.96729e-05	-13.4377	-1.66473
35.752	72.1059	35.7724	79	35.7724	-12450.7						37.2852	76.1789	35.7929	89	37.2852	-1128.01	36.7946	-299.957	0.18573	--		198.978	-1.45546e-05	198.978	-4.36888e-05	-13.434	-0.64911
35.7724	72.0724	35.7929	67	35.7929	-12462.7						37.3057	76.1486	35.8133	81	37.3057	-1111.98	36.815	-299.935	0.18573	--		198.917	-1.91061e-05	198.917	-4.75313e-05	-13.4304	-1.24145
35.7929	72.0396	35.8133	56	35.8133	-12473.6						37.3261	76.1204	35.8338	100	37.3261	-1110.95	36.8355	-299.868	0.18573	--		198.856	-2.49379e-05	198.856	-5.02573e-05	-13.4268	-2.03717
35.8133	72.0073	35.8338	70	35.8338	-12459.6						37.3466	76.0943	35.8542	99	37.3466	-1136.92	36.8559	-299.609	0.18573	--		198.795	-3.07491e-05	198.795	-5.11449e-05	-13.4231	-1.52228
35.8338	71.9756	35.8542	76	35.8542	-12453.6						37.367	76.0702	35.8747	96	37.367	-1135.9	36.8764	-298.98	0.18573	--		198.734	-3.59629e-05	198.734	-5.0281e-05	-13.4195	-2.56383
35.8542	71.9445	35.8747	77	35.8747	-12452.5						37.3875	76.0479	35.8951	89	37.3875	-1121.88	36.8968	-298.58	0.18573	--		198.673	-4.05674e-05	198.673	-4.84059e-05	-13.4158	-3.49311
35.8747	71.9137	35.8951	82	35.8951	-12447.5						37.4079	76.0273	35.9155	76	37.4079	-1119.86	36.9173	-299.151	0.18573	--		198.612	-4.48175e-05	198.612	-4.64325e-05	-13.4122	-3.90278
35.8951	71.8834	35.9155	59	35.9155	-12470.5						37.4283	76.0084	35.936	77	37.4283	-1127.84	36.9377	-299.632	0.18573	--		198.551	-4.90135e-05	198.551	-4.5008e-05	-13.4085	-5.18978
35.9155	71.8535	35.936	79	35.936	-12450.5						37.4488	75.991	35.9564	82	37.4488	-1112.82	36.9582	-299.616	0.18573	--		198.49	-5.31548e-05	198.49	-4.41946e-05	-13.4049	-6.3425
35.936	71.8239	35.9564	68	35.9564	-12461.4						37.4692	75.9749	35.9769	77	37.4692	-1122.8	36.9786	-299.318	0.18573	--		198.43	-5.66388e-05	198.43	-4.33864e-05	-13.4012	-6.12553
35.9564	71.7946	35.9769	75	35.9769	-12454.4						37.4897	75.9601	35.9973	75	37.4897	-1142.79	36.999	-299.335	0.18573	--		198.369	-5.85396e-05	198.369	-4.15858e-05	-13.3976	-6.59514
35.9769	71.7654	35.9973	74	35.9973	-12455.4						37.5101	75.9463	36.0177	71	37.5101	-1132.77	37.0195	-299.685	0.18573	--		198.308	-5.84536e-05	198.308	-3.78445e-05	-13.3939	-5.91965
35.9973	71.7365	36.0177	77	36.0177	-12452.3						37.5306	75.9334	36.0382	79	37.5306	-1114.76	37.0399	-299.885	0.18573	--		198.247	-5.70589e-05	198.247	-3.15316e-05	-13.3903	-4.51346
36.0177	71.7076	36.0382	79	36.0382	-12450.3						37.551	75.9212	36.0586	83	37.551	-1121.75	37.0604	-299.94	0.18573	--		198.186	-5.57361e-05	198.186	-2.24573e-05	-13.3867	-3.11646
36.0382	71.6788	36.0586	73	36.0586	-12456.3						37.5714	75.9095	36.0791	79	37.5714	-1125.74	37.0808	-299.956	0.18573	--		198.125	-5.56527e-05	198.125	-1.11065e-05	-13.383	-2.55985
36.0586	71.65	36.0791	63	36.0791	-12466.3						37.5919	75.8981	36.0995	80	37.5919	-1133.73	37.1013	-299.964	0.18573	--		198.064	-5.71975e-05	198.064	1.20278e-06	-13.3794	-2.51967
36.0791	71.6211	36.0995	72	36.0995	-12457.2						37.6123	75.8868	36.12	79	37.6123	-1126.71	37.1217	-299.968	0.18573	--		198.003	-6.00154e-05	198.003	1.2775e-05	-13.3757	-3.20512
36.0995	71.5921	36.12	72	36.12	-12457.2						37.6328	75.8753	36.1404	82	37.6328	-1117.7	37.1421	-299.97	0.18573	--		197.942	-6.32319e-05	197.942	2.24872e-05	-13.3721	-3.06563
36.12	71.563	36.1404	67	36.1404	-12462.2						37.6532	75.8635	36.1609	71	37.6532	-1128.69	37.1626	-299.97	0.18573	--		197.881	-6.56657e-05	197.881	3.02271e-05	-13.3684	-2.30711
36.1404	71.5336	36.1609	86	36.1609	-12443.1						37.6737	75.851	36.1813	87	37.6737	-1133.68	37.183	-299.97	0.18573	--		197.82	-6.62643e-05	197.82	3.62365e-05	-13.3648	-1.783
36.1609	71.504	36.1813	65	36.1813	-12464.1						37.6941	75.8377	36.2017	88	37.6941	-1131.67	37.2035	-299.968	0.18573	--		197.76	-6.47439e-05	197.76	4.02552e-05	-13.3611	-2.26097
36.1813	71.474	36.2017	71	36.2017	-12458.1						37.7146	75.8232	36.2222	74	37.7146	-1134.65	37.2239	-299.965	0.18573	--		197.699	-6.18736e-05	197.699	4.17264e-05	-13.3575	-1.80032
36.2017	71.4437	36.2222	83	36.2222	-12446						37.735	75.8073	36.2426	70	37.735	-1112.64	37.2443	-299.961	0.18573	--		197.638	-5.90013e-05	197.638	4.07546e-05	-13.3538	-0.79756
36.2222	71.4129	36.2426	70	36.2426	-12459						37.7554	75.7896	36.2631	80	37.7554	-1143.62	37.2648	-299.955	0.18573	--		197.577	-5.72043e-05	197.577	3.81772e-05	-13.3502	-2.17374
36.2426	71.3817	36.2631	85	36.2631	-12444						37.7759	75.77	36.2835	82	37.7759	-1130.6	37.2852	-299.946	0.18573	--		197.516	-5.67993e-05	197.516	3.42128e-05	-13.3465	-2.98336
36.2631	71.35	36.2835	78	36.2835	-12451						37.7963	75.7482	36.304	87	37.7963	-1126.58	37.3057	-299.935	0.18573	--		197.455	-5.74753e-05	197.455	2.74033e-05	-13.3429	-1.81015
36.2835	71.3177	36.304	76	36.304	-12452.9						37.8168	75.7237	36.3244	91	37.8168	-1124.55	37.3261	-299.917	0.18573	--		197.394	-5.87142e-05	197.394	1.56987e-05	-13.3393	-0.05207
36.304	71.2848	36.3244	66	36.3244	-12462.9						37.8372	75.6965	36.3449	78	37.8372	-1123.52	37.3466	-299.89	0.18573	--		197.333	-6.01001e-05	197.333	-1.03417e-06	-13.3356	0.1165
36.3244	71.2513	36.3449	67	36.3449	-12461.9						37.8576	75.666	36.3653	88	37.8576	-1144.49	37.367	-299.848	0.18573	--		197.272	-6.13875e-05	197.272	-1.98123e-05	-13.332	-2.31192
36.3449	71.2172	36.3653	83	36.3653	-12445.8						37.8781	75.6321	36.3857	75	37.8781	-1135.46	37.3875	-299.762	0.18573	--		197.211	-6.2389e-05	197.211	-3.61155e-05	-13.3283	-2.88473
36.3653	71.1823	36.3857	70	36.3857	-12458.8						37.8985	75.5944	36.4062	89	37.8985	-1134.42	37.4079	-299.477	0.18573	--		197.15	-6.28305e-05	197.15	-4.66558e-05	-13.3247	-0.33222
36.3857	71.1467	36.4062	73	36.4062	-12455.7						37.919	75.5527	36.4266	86	37.919	-1136.38	37.4283	-298.43	0.18573	--		197.09	-6.23942e-05	197.09	-5.06418e-05	-13.321	1.73673
36.4062	71.1104	36.4266	74	36.4266	-12454.7						37.9394	75.5066	36.4471	77	37.9394	-1132.33	37.4488	-296.373	0.18573	--		197.029	-6.10246e-05	197.029	-4.88101e-05	-13.3174	3.71339
36.4266	71.0733	36.4471	74	36.4471	-12454.7						37.9599	75.4559	36.4675	77	37.9599	-1119.28	37.4692	-295.887	0.18573	--		196.968	-5.91956e-05	196.968	-4.19103e-05	-13.3137	5.37044
36.4471	71.0354	36.4675	77	36.4675	-12451.6						37.9803	75.4002	36.4879	73	37.9803	-1124.23	37.4897	-297.777	0.18573	--		196.907	-5.76845e-05	196.907	-3.04264e-05	-13.3101	3.3225
36.4675	70.9967	36.4879	61	36.4879	-12467.6						38.0007	75.3393	36.5084	73	38.0007	-1124.17	37.5101	-298.819	0.18573	--		196.846	-5.6841e-05	196.846	-1.54529e-05	-13.3064	0.67309
36.4879	70.9571	36.5084	78	36.5084	-12450.6						38.0212	75.2729	36.5288	70	38.0212	-1122.1	37.5306	-298.571	0.18573	--		196.785	-5.59776e-05	196.785	7.01782e-07	-13.3028	-1.15479
36.5084	70.9168	36.5288	64	36.5288	-12464.5						38.0416	75.2008	36.5493	86	38.0416	-1128.03	37.551	-297.763	0.18573	--		196.724	-5.3561e-05	196.724	1.50687e-05	-13.2992	0.15682
36.5288	70.8757	36.5493	73	36.5493	-12455.5						38.0621	75.1227	36.5697	81	38.0621	-1121.95	37.5714	-298.103	0.18573	--		196.663	-4.81971e-05	196.663	2.52258e-05	-13.2955	0.41732
36.5493	70.8337	36.5697	62	36.5697	-12466.4						38.0825	75.0384	36.5902	98	38.0825	-1127.87	37.5919	-299.108	0.18573	--		196.602	-3.96573e-05	196.602	3.01087e-05	-13.2919	0.33794
36.5697	70.7909	36.5902	91	36.5902	-12437.4						38.103	74.9476	36.6106	78	38.103	-1119.78	37.6123	-299.592	0.18573	--		196.541	-2.91313e-05	196.541	2.99853e-05	-13.2882	0.12824
36.5902	70.7473	36.6106	74	36.6106	-12454.3						38.1234	74.8502	36.6311	77	38.1234	-1126.68	37.6328	-299.768	0.18573	--		196.48	-1.85457e-05	196.48	2.59166e-05	-13.2846	-0.7638
36.6106	70.703	36.6311	63	36.6311	-12465.3						38.1439	74.746	36.6515	93	38.1439	-1115.57	37.6532	-299.846	0.18573	--		196.42	-9.53153e-06	196.42	1.91519e-05	-13.2809	1.81127
36.6311	70.6579	36.6515	83	36.6515	-12445.2						38.1643	74.6348	36.6719	81	38.1643	-1117.46	37.6737	-299.872	0.18573	--		196.359	-2.80428e-06	196.359	1.06637e-05	-13.2773	4.83076
36.6515	70.612	36.6719	83	36.6719	-12445.2						38.1847	74.5164	36.6924	87	38.1847	-1128.34	37.6941	-299.867	0.18573	--		196.298	1.7516e-06	196.298	9.40601e-07	-13.2736	7.28076
36.6719	70.5654	36.6924	73	36.6924	-12455.2						38.2052	74.3908	36.7128	80	38.2052	-1137.22	37.7146	-299.805	0.18573	--		196.237	4.61223e-06	196.237	-9.81957e-06	-13.27	6.73573
36.6924	70.5182	36.7128	62	36.7128	-12466.1						38.2256	74.2579	36.7333	94	38.2256	-1128.09	37.735	-299.558	0.18573	--		196.176	6.18961e-06	196.176	-2.11225e-05	-13.2663	4.79824
36.7128	70.4704	36.7333	67	36.7333	-12461.1						38.2461	74.1176	36.7537	78	38.2461	-1112.95	37.7554	-299.047	0.18573	--		196.115	6.80823e-06	196.115	-3.19528e-05	-13.2627	1.27534
36.7333	70.4219	36.7537	68	36.7537	-12460						38.2665	73.9699	36.7742	78	38.2665	-1106.8	37.7759	-298.791	0.18573	--		196.054	6.80094e-06	196.054	-4.10571e-05	-13.2591	-1.2732
36.7537	70.3729	36.7742	73	36.7742	-12455						38.287	73.8148	36.7946	68	38.287	-1144.64	37.7963	-298.869	0.18573	--		195.993	6.43235e-06	195.993	-4.73218e-05	-13.2554	-2.06992
36.7742	70.3234	36.7946	73	36.7946	-12454.9						38.3074	73.6522	36.815	69	38.3074	-1136.48	37.8168	-298.676	0.18573	--		195.932	5.78729e-06	195.932	-5.00973e-05	-13.2518	-2.36534
36.7946	70.2731	36.815	71	36.815	-12456.9						38.3278	73.4824	36.8355	79	38.3278	-1130.31	37.8372	-298.85	0.18573	--		195.871	4.65047e-06	195.871	-4.92589e-05	-13.2481	-2.83317
36.815	70.2221	36.8355	60	36.8355	-12467.8						38.3483	73.3053	36.8559	84	38.3483	-1117.13	37.8576	-299.111	0.18573	--		195.81	2.53711e-06	195.81	-4.52219e-05	-13.2445	1.88186
36.8355	70.1706	36.8559	70	36.8559	-12457.8						38.3687	73.1212	36.8764	78	38.3687	-1134.95	37.8781	-299.293	0.18573	--		195.75	-9.66744e-07	195.75	-3.89529e-05	-13.2408	6.86372
36.8559	70.1184	36.8764	50	36.8764	-12477.7						38.3892	72.9301	36.8968	69	38.3892	-1137.76	37.8985	-299.374	0.18573	--		195.689	-5.64786e-06	195.689	-3.17695e-05	-13.2372	8.16772
36.8764	70.0656	36.8968	73	36.8968	-12454.6						38.4096	72.7324	36.9173	78	38.4096	-1124.56	37.919	-299.343	0.18573	--		195.628	-1.03887e-05	195.628	-2.49502e-05	-13.2335	7.66661
36.8968	70.0123	36.9173	62	36.9173	-12465.6						38.4301	72.5282	36.9377	89	38.4301	-1141.36	37.9394	-299.586	0.18573	--		195.567	-1.36538e-05	195.567	-1.94961e-05	-13.2299	6.62532
36.9173	69.9585	36.9377	67	36.9377	-12460.5						38.4505	72.318	36.9582	65	38.4505	-1142.15	37.9599	-299.826	0.18573	--		195.506	-1.45322e-05	195.506	-1.61446e-05	-13.2262	4.72675
36.9377	69.9043	36.9582	69	36.9582	-12458.5						38.471	72.102	36.9786	81	38.471	-1119.93	37.9803	-299.92	0.18573	--		195.445	-1.34602e-05	195.445	-1.52673e-05	-13.2226	1.85942
36.9582	69.8498	36.9786	68	36.9786	-12459.4						38.4914	71.8806	36.999	77	38.4914	-1116.71	38.0007	-299.946	0.18573	--		195.384	-1.19824e-05	195.384	-1.64851e-05	-13.219	0.42512
36.9786	69.7952	36.999	58	36.999	-12469.4						38.5118	71.6543	37.0195	78	38.5118	-1133.48	38.0212	-299.958	0.18573	--		195.323	-1.18327e-05	195.323	-1.8492e-05	-13.2153	0.56236
36.999	69.7404	37.0195	81	37.0195	-12446.3						38.5323	71.4235	37.0399	64	38.5323	-1133.25	38.0416	-299.965	0.18573	--		195.262	-1.40909e-05	195.262	-1.95826e-05	-13.2117	1.14063
37.0195	69.6856	37.0399	72	37.0399	-12455.3						38.5527	71.1888	37.0604	98	38.5527	-1141.02	38.0621	-299.97	0.18573	--		195.201	-1.88035e-05	195.201	-1.85502e-05	-13.208	1.48798
37.0399	69.6308	37.0604	60	37.0604	-12467.2						38.5732	70.9508	37.0808	80	38.5732	-1142.78	38.0825	-299.973	0.18573	--		195.14	-2.50148e-05	195.14	-1.51848e-05	-13.2044	4.46051
37.0604	69.5763	37.0808	71	37.0808	-12456.2						38.5936	70.7101	37.1013	58	38.5936	-1128.54	38.103	-299.974	0.18573	--		195.08	-3.1207e-05	195.08	-1.02164e-05	-13.2007	5.22214
37.0808	69.5219	37.1013	52	37.1013	-12475.1						38.614	70.4674	37.1217	91	38.614	-1130.3	38.1234	-299.974	0.18573	--		195.019	-3.6155e-05	195.019	-5.14755e-06	-13.1971	3.25648
37.1013	69.468	37.1217	59	37.1217	-12468.1						38.6345	70.2233	37.1421	59	38.6345	-1129.05	38.1439	-299.973	0.18573	--		194.958	-3.96773e-05	194.958	-2.02228e-06	-13.1934	0.57475
37.1217	69.4145	37.1421	60	37.1421	-12467						38.6549	69.9788	37.1626	73	38.6549	-1125.81	38.1643	-299.971	0.18573	--		194.897	-4.24681e-05	194.897	-2.63962e-06	-13.1898	-1.34369
37.1421	69.3615	37.1626	76	37.1626	-12450.9						38.6754	69.7345	37.183	67	38.6754	-1109.56	38.1847	-299.968	0.18573	--		194.836	-4.49898e-05	194.836	-7.30707e-06	-13.1861	-2.43039
37.1626	69.3092	37.183	78	37.183	-12448.9						38.6958	69.4913	37.2035	78	38.6958	-1132.32	38.2052	-299.963	0.18573	--		194.775	-4.65558e-05	194.775	-1.42799e-05	-13.1825	-2.55215
37.183	69.2574	37.2035	75	37.2035	-12451.8						38.7163	69.2502	37.2239	84	38.7163	-1108.08	38.2256	-299.955	0.18573	--		194.714	-4.56379e-05	194.714	-2.07551e-05	-13.1788	-2.60096
37.2035	69.2063	37.2239	74	37.2239	-12452.8						38.7367	69.012	37.2443	83	38.7367	-1134.84	38.2461	-299.943	0.18573	--		194.653	-4.1087e-05	194.653	-2.46887e-05	-13.1752	-2.95838
37.2239	69.1561	37.2443	76	37.2443	-12450.7						38.7572	68.7778	37.2648	72	38.7572	-1121.61	38.2665	-299.926	0.18573	--		194.592	-3.30884e-05	194.592	-2.58507e-05	-13.1716	-1.35023
37.2443	69.1066	37.2648	79	37.2648	-12447.7						38.7776	68.5486	37.2852	77	38.7776	-1133.38	38.287	-299.897	0.18573	--		194.531	-2.3269e-05	194.531	-2.54928e-05	-13.1679	1.68697
37.2648	69.058	37.2852	67	37.2852	-12459.6						38.798	68.3255	37.3057	93	38.798	-1139.15	38.3074	-299.832	0.18573	--		194.47	-1.42749e-05	194.47	-2.53327e-05	-13.1643	3.08198
37.2852	69.0105	37.3057	71	37.3057	-12455.6						38.8185	68.1095	37.3261	94	38.8185	-1139.94	38.3278	-299.589	0.18573	--		194.41	-9.08837e-06	194.41	-2.66054e-05	-13.1606	1.53647
37.3057	68.9639	37.3261	83	37.3261	-12443.6						38.8389	67.9017	37.3466	68	38.8389	-1127.73	38.3483	-298.794	0.18573	--		194.349	-9.93676e-06	194.349	-2.92983e-05	-13.157	0.03074
37.3261	68.9186	37.3466	73	37.3466	-12453.5						38.8594	67.7034	37.367	69	38.8594	-1128.53	38.3687	-297.567	0.18573	--		194.288	-1.70728e-05	194.288	-3.17801e-05	-13.1533	-2.35654
37.3466	68.8744	37.367	60	37.367	-12466.5						38.8798	67.5157	37.3875	83	38.8798	-1123.34	38.3892	-297.747	0.18573	--		194.227	-2.84603e-05	194.227	-3.15033e-05	-13.1497	-4.32526
37.367	68.8316	37.3875	69	37.3875	-12457.4						38.9003	67.3397	37.4079	85	38.9003	-1143.17	38.4096	-298.94	0.18573	--		194.166	-4.09307e-05	194.166	-2.68167e-05	-13.146	-4.58403
37.3875	68.7902	37.4079	72	37.4079	-12454.4						38.9207	67.1767	37.4283	77	38.9207	-1138	38.4301	-299.446	0.18573	--		194.105	-5.18415e-05	194.105	-1.84397e-05	-13.1424	-2.50851
37.4079	68.7502	37.4283	66	37.4283	-12460.3						38.9412	67.0278	37.4488	92	38.9412	-1104.86	38.4505	-299.172	0.18573	--		194.044	-5.97068e-05	194.044	-8.97236e-06	-13.1387	-1.64035
37.4283	68.7118	37.4488	69	37.4488	-12457.3						38.9616	66.8944	37.4692	82	38.9616	-1111.72	38.471	-298.653	0.18573	--		193.983	-6.36343e-05	193.983	-7.21392e-07	-13.1351	-1.39985
37.4488	68.675	37.4692	77	37.4692	-12449.3						38.982	66.7775	37.4897	62	38.982	-1122.61	38.4914	-298.934	0.18573	--		193.922	-6.29029e-05	193.922	6.02821e-06	-13.1315	-0.89092
37.4692	68.6398	37.4897	91	37.4897	-12435.2						39.0025	66.6783	37.5101	72	39.0025	-1116.51	38.5118	-299.54	0.18573	--		193.861	-5.75941e-05	193.861	1.26786e-05	-13.1278	0.23084
37.4897	68.6062	37.5101	72	37.5101	-12454.2						39.0229	66.5981	37.5306	90	39.0229	-1120.43	38.5323	-299.82	0.18573	--		193.8	-4.94392e-05	193.8	2.05111e-05	-13.1242	1.14312
37.5101	68.5744	37.5306	64	37.5306	-12462.2						39.0434	66.5379	37.551	83	39.0434	-1135.37	38.5527	-299.893	0.18573	--		193.74	-4.13918e-05	193.74	2.92659e-05	-13.1205	-0.01121
37.5306	68.5444	37.551	73	37.551	-12453.2						39.0638	66.4989	37.5714	79	39.0638	-1132.33	38.5732	-299.914	0.18573	--		193.679	-3.58119e-05	193.679	3.71906e-05	-13.1169	-1.99582
37.551	68.5161	37.5714	73	37.5714	-12453.1						39.0842	66.482	37.5919	71	39.0842	-1128.31	38.5936	-299.919	0.18573	--		193.618	-3.28304e-05	193.618	4.21731e-05	-13.1132	-1.93256
37.5714	68.4897	37.5919	87	37.5919	-12439.1						39.1047	66.4884	37.6123	78	39.1047	-1132.32	38.614	-299.915	0.18573	--		193.557	-3.0447e-05	193.557	4.29745e-05	-13.1096	-0.24483
37.5919	68.465	37.6123	71	37.6123	-12455.1						39.1251	66.5188	37.6328	87	39.1251	-1124.35	38.6345	-299.899	0.18573	--		193.496	-2.6279e-05	193.496	3.98335e-05	-13.1059	2.42441
37.6123	68.4422	37.6328	76	37.6328	-12450.1						39.1456	66.5741	37.6532	76	39.1456	-1126.4	38.6549	-299.858	0.18573	--		193.435	-1.94365e-05	193.435	3.41541e-05	-13.1023	6.30571
37.6328	68.4211	37.6532	67	37.6532	-12459						39.166	66.655	37.6737	71	39.166	-1130.48	38.6754	-299.709	0.18573	--		193.374	-1.10852e-05	193.374	2.74973e-05	-13.0986	6.7682
37.6532	68.4019	37.6737	60	37.6737	-12466						39.1865	66.7622	37.6941	73	39.1865	-1112.59	38.6958	-299.166	0.18573	--		193.313	-3.53253e-06	193.313	2.06727e-05	-13.095	4.51848
37.6737	68.3844	37.6941	72	37.6941	-12454						39.2069	66.8961	37.7146	70	39.2069	-1121.72	38.7163	-298.109	0.18573	--		193.252	1.19983e-06	193.252	1.37193e-05	-13.0914	3.00759
37.6941	68.3687	37.7146	76	37.7146	-12450						39.2274	67.0571	37.735	92	39.2274	-1133.89	38.7367	-297.855	0.18573	--		193.191	2.2599e-06	193.191	6.62764e-06	-13.0877	1.86207
37.7146	68.3547	37.735	71	37.735	-12455						39.2478	67.2454	37.7554	61	39.2478	-1135.07	38.7572	-298.866	0.18573	--		193.13	-4.07542e-08	193.13	-2.21189e-07	-13.0841	-0.20757
37.735	68.3424	37.7554	75	37.7554	-12451						39.2682	67.461	37.7759	74	39.2682	-1134.29	38.7776	-299.491	0.18573	--		193.07	-4.8178e-06	193.07	-6.47991e-06	-13.0804	-1.33223
37.7554	68.3316	37.7759	61	37.7759	-12465						39.2887	67.7036	37.7963	78	39.2887	-1111.53	38.798	-299.406	0.18573	--		193.009	-1.10304e-05	193.009	-1.24218e-05	-13.0768	-1.78544
37.7759	68.3225	37.7963	65	37.7963	-12461						39.3091	67.9728	37.8168	80	39.3091	-1131.8	38.8185	-298.935	0.18573	--		192.948	-1.74964e-05	192.948	-1.868e-05	-13.0731	-1.18621
37.7963	68.3148	37.8168	60	37.8168	-12465.9						39.3296	68.268	37.8372	81	39.3296	-1135.1	38.8389	-298.941	0.18573	--		192.887	-2.27236e-05	192.887	-2.53329e-05	-13.0695	-2.08325
37.8168	68.3086	37.8372	71	37.8372	-12454.9						39.35	68.5883	37.8576	60	39.35	-1120.42	38.8594	-299.484	0.18573	--		192.826	-2.48284e-05	192.826	-3.15356e-05	-13.0658	-3.4563
37.8372	68.3037	37.8576	87	37.8576	-12438.9						39.3705	68.9324	37.8781	69	39.3705	-1106.76	38.8798	-299.814	0.18573	--		192.765	-2.20881e-05	192.765	-3.61996e-05	-13.0622	-3.35674
37.8576	68.3	37.8781	64	37.8781	-12461.9						39.3909	69.2989	37.8985	70	39.3909	-1126.13	38.9003	-299.915	0.18573	--		192.704	-1.40516e-05	192.704	-3.87823e-05	-13.0585	-1.09949
37.8781	68.2975	37.8985	57	37.8985	-12468.9						39.4113	69.6858	37.919	68	39.4113	-1125.51	38.9207	-299.945	0.18573	--		192.643	-2.35002e-06	192.643	-3.91623e-05	-13.0549	1.33422
37.8985	68.2961	37.919	60	37.919	-12465.9						39.4318	70.0909	37.9394	72	39.4318	-1125.92	38.9412	-299.96	0.18573	--		192.582	9.72543e-06	192.582	-3.69872e-05	-13.0513	1.88537
37.919	68.2956	37.9394	87	37.9394	-12438.9						39.4522	70.5116	37.9599	85	39.4522	-1142.34	38.9616	-299.969	0.18573	--		192.521	1.88326e-05	192.521	-3.17177e-05	-13.0476	0.65179
37.9394	68.296	37.9599	76	37.9599	-12449.9						39.4727	70.9449	37.9803	80	39.4727	-1137.77	38.982	-299.976	0.18573	--		192.46	2.32388e-05	192.46	-2.35866e-05	-13.044	-2.05043
37.9599	68.2971	37.9803	66	37.9803	-12459.9						39.4931	71.3872	38.0007	80	39.4931	-1126.22	39.0025	-299.981	0.18573	--		192.4	2.33826e-05	192.4	-1.42465e-05	-13.0403	-5.16408
37.9803	68.2988	38.0007	68	38.0007	-12457.9						39.5136	71.8344	38.0212	82	39.5136	-1130.66	39.0229	-299.984	0.18573	--		192.339	2.11862e-05	192.339	-6.09143e-06	-13.0367	-4.80763
38.0007	68.3011	38.0212	64	38.0212	-12461.9						39.534	72.282	38.0416	76	39.534	-1124.11	39.0434	-299.986	0.18573	--		192.278	1.88433e-05	192.278	-8.73019e-07	-13.033	-3.99493
38.0212	68.3037	38.0416	67	38.0416	-12458.9						39.5545	72.7249	38.0621	82	39.5545	-1114.55	39.0638	-299.988	0.18573	--		192.217	1.78825e-05	192.217	9.41662e-07	-13.0294	-1.934
38.0416	68.3065	38.0621	63	38.0621	-12462.9						39.5749	73.1572	38.0825	76	39.5749	-1119.99	39.0842	-299.989	0.18573	--		192.156	1.88851e-05	192.156	-3.07088e-07	-13.0257	-0.26614
38.0621	68.3095	38.0825	74	38.0825	-12451.9						39.5953	73.5725	38.103	84	39.5953	-1128.4	39.1047	-299.99	0.18573	--		192.095	2.17821e-05	192.095	-4.03809e-06	-13.0221	-1.97282
38.0825	68.3125	38.103	53	38.103	-12473						39.6158	73.9637	38.1234	77	39.6158	-1137.79	39.1251	-299.991	0.18573	--		192.034	2.62705e-05	192.034	-9.2845e-06	-13.0184	-3.79295
38.103	68.3154	38.1234	75	38.1234	-12451						39.6362	74.3228	38.1439	88	39.6362	-1123.15	39.1456	-299.992	0.18573	--		191.973	3.18273e-05	191.973	-1.44559e-05	-13.0148	-3.03186
38.1234	68.318	38.1439	80	38.1439	-12446						39.6567	74.6411	38.1643	86	39.6567	-1135.47	39.166	-299.992	0.18573	--		191.912	3.73724e-05	191.912	-1.80087e-05	-13.0111	-1.23598
38.1439	68.3202	38.1643	63	38.1643	-12463						39.6771	74.9091	38.1847	75	39.6771	-1133.74	39.1865	-299.992	0.18573	--		191.851	4.13566e-05	191.851	-1.96324e-05	-13.0075	-0.63725
38.1643	68.3218	38.1847	84	38.1847	-12442						39.6975	75.1162	38.2052	66	39.6975	-1129.94	39.2069	-299.993	0.18573	--		191.79	4.2778e-05	191.79	-2.03763e-05	-13.0039	-0.41291
38.1847	68.3229	38.2052	67	38.2052	-12459						39.718	75.251	38.2256	75	39.718	-1125.08	39.2274	-299.993	0.18573	--		191.73	4.23398e-05	191.73	-2.11774e-05	-13.0002	-0.30212
38.2052	68.3232	38.2256	63	38.2256	-12463						39.7384	75.301	38.2461	90	39.7384	-1123.13	39.2478	-299.995	0.18573	--		191.669	4.23127e-05	191.669	-2.14199e-05	-12.9966	-0.42686
38.2256	68.3226	38.2461	75	38.2461	-12451						39.7589	75.2524	38.2665	96	39.7589	-1128.08	39.2682	-299.995	0.18573	--		191.608	4.48633e-05	191.608	-1.94759e-05	-12.9929	-0.93049
38.2461	68.321	38.2665	68	38.2665	-12458						39.7793	75.0907	38.287	58	39.7793	-1132.92	39.2887	-299.995	0.18573	--		191.547	5.03751e-05	191.547	-1.48293e-05	-12.9893	-2.86542
38.2665	68.3184	38.287	70	38.287	-12456						39.7998	74.7997	38.3074	66	39.7998	-1138.63	39.3091	-299.994	0.18573	--		191.486	5.73691e-05	191.486	-9.21821e-06	-12.9856	-3.46718
38.287	68.3145	38.3074	64	38.3074	-12461.9						39.8202	74.3622	38.3278	72	39.8202	-1140.19	39.3296	-299.994	0.18573	--		191.425	6.38874e-05	191.425	-5.20009e-06	-12.982	-2.83259
38.3074	68.3093	38.3278	70	38.3278	-12455.9						39.8406	73.7594	38.3483	85	39.8406	-1130.59	39.35	-299.994	0.18573	--		191.364	6.88114e-05	191.364	-3.6432e-06	-12.9783	-3.54869
38.3278	68.3028	38.3483	61	38.3483	-12464.9						39.8611	72.9713	38.3687	67	39.8611	-1138.8	39.3705	-299.993	0.18573	--		191.303	7.20418e-05	191.303	-3.0259e-06	-12.9747	-5.47693
38.3483	68.2947	38.3687	74	38.3687	-12451.9						39.8815	71.9761	38.3892	64	39.8815	-1143.8	39.3909	-299.991	0.18573	--		191.242	7.38485e-05	191.242	-1.32671e-06	-12.971	-5.53793
38.3687	68.2851	38.3892	63	38.3892	-12462.9						39.902	70.7505	38.4096	77	39.902	-1116.58	39.4113	-299.989	0.18573	--		191.181	7.42948e-05	191.181	1.68787e-06	-12.9674	-5.50135
38.3892	68.2739	38.4096	78	38.4096	-12447.9						39.9224	69.2695	38.4301	60	39.9224	-1118.1	39.4318	-299.986	0.18573	--		191.12	7.32074e-05	191.12	4.23939e-06	-12.9638	-1.36767
38.4096	68.2609	38.4301	70	38.4301	-12455.9						39.9429	67.5062	38.4505	59	39.9429	-1123.33	39.4522	-299.981	0.18573	--		191.06	7.05766e-05	191.06	4.31525e-06	-12.9601	1.8296
38.4301	68.2463	38.4505	69	38.4505	-12456.9						39.9633	65.432	38.471	81	39.9633	-1116.26	39.4727	-299.973	0.18573	--		190.999	6.70112e-05	190.999	1.2942e-06	-12.9565	1.70906
38.4505	68.2299	38.471	74	38.471	-12451.8						39.9838	63.0159	38.4914	84	39.9838	-1122.84	39.4931	-299.958	0.18573	--		190.938	6.38334e-05	190.938	-4.08819e-06	-12.9528	-0.10024
38.471	68.2116	38.4914	74	38.4914	-12451.8						40.0042	60.2253	38.5118	67	40.0042	-1131.05	39.5136	-299.909	0.18573	--		190.877	6.25855e-05	190.877	-1.078e-05	-12.9492	-0.5488
38.4914	68.1915	38.5118	77	38.5118	-12448.8								38.5323	67			39.534	-299.73	0.18573	--		190.816	6.42135e-05	190.816	-1.79063e-05	-12.9455	-0.59151
38.5118	68.1696	38.5323	61	38.5323	-12464.8								38.5527	59			39.5545	-299.36	0.18573	--		190.755	6.8553e-05	190.755	-2.4331e-05	-12.9419	-1.65651
38.5323	68.1458	38.5527	71	38.5527	-12454.8								38.5732	57			39.5749	-299.214	0.18573	--		190.694	7.44331e-05	190.694	-2.83451e-05	-12.9382	-1.83047
38.5527	68.1202	38.5732	72	38.5732	-12453.7								38.5936	71			39.5953	-299.559	0.18573	--		190.633	8.01038e-05	190.633	-2.84e-05	-12.9346	-1.3988
38.5732	68.0927	38.5936	66	38.5936	-12459.7								38.614	69			39.6158	-299.812	0.18573	--		190.572	8.36168e-05	190.572	-2.43696e-05	-12.9309	-1.72967
38.5936	68.0634	38.614	59	38.614	-12466.7								38.6345	70			39.6362	-299.815	0.18573	--		190.511	8.32404e-05	190.511	-1.79569e-05	-12.9273	-3.2314
38.614	68.0324	38.6345	52	38.6345	-12473.6								38.6549	73			39.6567	-299.655	0.18573	--		190.45	7.80822e-05	190.45	-1.16251e-05	-12.9237	-3.92191
38.6345	67.9996	38.6549	55	38.6549	-12470.6								38.6754	89			39.6771	-299.594	0.18573	--		190.389	6.8557e-05	190.389	-6.96754e-06	-12.92	-2.47515
38.6549	67.9652	38.6754	74	38.6754	-12451.6								38.6958	66			39.6975	-299.776	0.18573	--		190.329	5.61095e-05	190.329	-4.00933e-06	-12.9164	3.86277
38.6754	67.9292	38.6958	63	38.6958	-12462.5								38.7163	90			39.718	-299.918	0.18573	--		190.268	4.23158e-05	190.268	-1.94006e-06	-12.9127	9.32789
38.6958	67.8917	38.7163	64	38.7163	-12461.5								38.7367	63			39.7384	-299.966	0.18573	--		190.207	2.82742e-05	190.207	-3.1655e-07	-12.9091	6.89091
38.7163	67.8528	38.7367	79	38.7367	-12446.4								38.7572	76			39.7589	-299.979	0.18573	--		190.146	1.48471e-05	190.146	5.78926e-07	-12.9054	0.05733
38.7367	67.8126	38.7572	71	38.7572	-12454.4								38.7776	64			39.7793	-299.985	0.18573	--		190.085	3.1777e-06	190.085	4.61412e-07	-12.9018	-3.49782
38.7572	67.7712	38.7776	71	38.7776	-12454.4								38.798	58			39.7998	-299.989	0.18573	--		190.024	-5.45736e-06	190.024	-1.86277e-07	-12.8981	-4.99426
38.7776	67.7288	38.798	65	38.798	-12460.3								38.8185	57			39.8202	-299.991	0.18573	--		189.963	-1.0446e-05	189.963	-3.43461e-07	-12.8945	-3.83945
38.798	67.6854	38.8185	72	38.8185	-12453.3								38.8389	69			39.8406	-299.993	0.18573	--		189.902	-1.22614e-05	189.902	6.01832e-07	-12.8908	-4.92588
38.8185	67.6412	38.8389	67	38.8389	-12458.2								38.8594	68			39.8611	-299.994	0.18573	--		189.841	-1.20131e-05	189.841	2.21512e-06	-12.8872	-4.49319
38.8389	67.5964	38.8594	60	38.8594	-12465.2								38.8798	73			39.8815	-299.995	0.18573	--		189.78	-1.06087e-05	189.78	3.58456e-06	-12.8836	-1.63892
38.8594	67.551	38.8798	65	38.8798	-12460.1								38.9003	53			39.902	-299.996	0.18573	--		189.72	-8.41089e-06	189.72	4.47374e-06	-12.8799	-1.99414
38.8798	67.5054	38.9003	62	38.9003	-12463.1								38.9207	58			39.9224	-299.996	0.18573	--		189.659	-5.63419e-06	189.659	5.45844e-06	-12.8763	-3.12292
38.9003	67.4596	38.9207	60	38.9207	-12465.1								38.9412	91			39.9429	-299.997	0.18573	--		189.598	-2.68266e-06	189.598	6.92371e-06	-12.8726	-3.47595
38.9207	67.4138	38.9412	66	38.9412	-12459								38.9616	84			39.9633	-299.997	0.18573	--		189.537	5.87614e-08	189.537	8.27777e-06	-12.869	-4.16973
38.9412	67.3683	38.9616	71	38.9616	-12454								38.982	73			39.9838	-299.997	0.18573	--		189.476	2.55289e-06	189.476	8.57986e-06	-12.8653	-2.9872
38.9616	67.3231	38.982	72	38.982	-12452.9								39.0025	79			40.0042	-299.998	0.18573	--		189.415	4.93831e-06	189.415	7.95515e-06	-12.8617	-0.01321
38.982	67.2786	39.0025	84	39.0025	-12440.9								39.0229	75						--		189.354	7.01691e-06	189.354	8.00326e-06	-12.858	3.15035
39.0025	67.2347	39.0229	65	39.0229	-12459.8								39.0434	60						--		189.293	8.13561e-06	189.293	1.04975e-05	-12.8544	5.74606
39.0229	67.1918	39.0434	62	39.0434	-12462.8								39.0638	63						--		189.232	7.68538e-06	189.232	1.5717e-05	-12.8507	7.51217
39.0434	67.15	39.0638	64	39.0638	-12460.7								39.0842	67						--		189.171	5.57321e-06	189.171	2.22058e-05	-12.8471	7.24362
39.0638	67.1094	39.0842	65	39.0842	-12459.7								39.1047	63						--		189.11	2.10412e-06	189.11	2.8109e-05	-12.8435	7.69371
39.0842	67.0704	39.1047	68	39.1047	-12456.7								39.1251	71						--		189.049	-2.33851e-06	189.049	3.25467e-05	-12.8398	9.02487
39.1047	67.0331	39.1251	67	39.1251	-12457.6								39.1456	69						--		188.989	-7.06366e-06	188.989	3.5636e-05	-12.8362	8.34606
39.1251	66.9978	39.1456	60	39.1456	-12464.6								39.166	65						--		188.928	-1.04809e-05	188.928	3.73384e-05	-12.8325	5.42133
39.1456	66.9645	39.166	63	39.166	-12461.6								39.1865	83						--		188.867	-1.02777e-05	188.867	3.64956e-05	-12.8289	0.32735
39.166	66.9336	39.1865	85	39.1865	-12439.5								39.2069	74						--		188.806	-4.84879e-06	188.806	3.11728e-05	-12.8252	-2.4075
39.1865	66.9053	39.2069	66	39.2069	-12458.5								39.2274	62						--		188.745	5.24485e-06	188.745	2.02072e-05	-12.8216	-2.78556
39.2069	66.8796	39.2274	86	39.2274	-12438.5								39.2478	61						--		188.684	1.74967e-05	188.684	4.72267e-06	-12.8179	-1.85851
39.2274	66.8569	39.2478	79	39.2478	-12445.5								39.2682	62						--		188.623	2.93831e-05	188.623	-1.17878e-05	-12.8143	-1.89027
39.2478	66.8374	39.2682	60	39.2682	-12464.5								39.2887	85						--		188.562	4.00912e-05	188.562	-2.51355e-05	-12.8106	-3.7672
39.2682	66.8211	39.2887	73	39.2887	-12451.4								39.3091	65						--		188.501	5.03675e-05	188.501	-3.26584e-05	-12.807	-3.75192
39.2887	66.8082	39.3091	88	39.3091	-12436.4								39.3296	62						--		188.44	6.09311e-05	188.44	-3.42492e-05	-12.8033	-0.96813
39.3091	66.799	39.3296	75	39.3296	-12449.4								39.35	77						--		188.379	7.13066e-05	188.379	-3.15882e-05	-12.7997	1.83048
39.3296	66.7936	39.35	64	39.35	-12460.4								39.3705	91						--		188.319	8.0131e-05	188.319	-2.66515e-05	-12.7961	3.95569
39.35	66.7921	39.3705	66	39.3705	-12458.4								39.3909	72						--		188.258	8.62651e-05	188.258	-2.09289e-05	-12.7924	3.00618
39.3705	66.7945	39.3909	67	39.3909	-12457.4								39.4113	73						--		188.197	8.94818e-05	188.197	-1.55825e-05	-12.7888	0.20338
39.3909	66.801	39.4113	62	39.4113	-12462.4								39.4318	73						--		188.136	9.03366e-05	188.136	-1.16221e-05	-12.7851	-0.47667
39.4113	66.8116	39.4318	62	39.4318	-12462.5								39.4522	57						--		188.075	8.96618e-05	188.075	-9.49788e-06	-12.7815	0.93071
39.4318	66.8261	39.4522	65	39.4522	-12459.5								39.4727	62						--		188.014	8.81562e-05	188.014	-8.67679e-06	-12.7778	-0.67142
39.4522	66.8447	39.4727	61	39.4727	-12463.5								39.4931	74						--		187.953	8.62013e-05	187.953	-8.06318e-06	-12.7742	-2.11843
39.4727	66.8671	39.4931	68	39.4931	-12456.5								39.5136	70						--		187.892	8.3887e-05	187.892	-7.05176e-06	-12.7705	0.93141
39.4931	66.8934	39.5136	74	39.5136	-12450.6								39.534	77						--		187.831	8.11693e-05	187.831	-5.9834e-06	-12.7669	2.74763
39.5136	66.9235	39.534	63	39.534	-12461.6								39.5545	87						--		187.77	7.79631e-05	187.77	-5.30697e-06	-12.7632	0.51434
39.534	66.9573	39.5545	63	39.5545	-12461.6								39.5749	82						--		187.709	7.40347e-05	187.709	-4.39202e-06	-12.7596	-0.17706
39.5545	66.9946	39.5749	77	39.5749	-12447.7								39.5953	74						--		187.649	6.88695e-05	187.649	-1.63662e-06	-12.756	1.20002
39.5749	67.0353	39.5953	72	39.5953	-12452.7								39.6158	65						--		187.588	6.1806e-05	187.588	3.87173e-06	-12.7523	2.64606
39.5953	67.0793	39.6158	63	39.6158	-12461.8								39.6362	80						--		187.527	5.24042e-05	187.527	1.0885e-05	-12.7487	3.63313
39.6158	67.1263	39.6362	64	39.6362	-12460.8								39.6567	68						--		187.466	4.07054e-05	187.466	1.65173e-05	-12.745	3.09459
39.6362	67.1761	39.6567	59	39.6567	-12465.9								39.6771	70						--		187.405	2.72344e-05	187.405	1.83616e-05	-12.7414	0.23648
39.6567	67.2283	39.6771	65	39.6771	-12459.9								39.6975	74						--		187.344	1.29928e-05	187.344	1.59998e-05	-12.7377	-1.9407
39.6771	67.2826	39.6975	72	39.6975	-12453								39.718	79						--		187.283	-3.86567e-07	187.283	1.06139e-05	-12.7341	-3.54565
39.6975	67.3386	39.718	70	39.718	-12455								39.7384	81						--		187.222	-1.0687e-05	187.222	3.76355e-06	-12.7304	-4.60773
39.718	67.3958	39.7384	54	39.7384	-12471.1								39.7589	76						--		187.161	-1.5887e-05	187.161	-3.00966e-06	-12.7268	-2.65565
39.7384	67.4537	39.7589	69	39.7589	-12456.1								39.7793	71						--		187.1	-1.55134e-05	187.1	-7.8615e-06	-12.7231	0.23696
39.7589	67.5117	39.7793	86	39.7793	-12439.2								39.7998	65						--		187.039	-1.14505e-05	187.039	-9.0252e-06	-12.7195	1.07596
39.7793	67.5691	39.7998	65	39.7998	-12460.3								39.8202	63						--		186.979	-7.07224e-06	186.979	-6.12073e-06	-12.7159	-0.14999
39.7998	67.6252	39.8202	64	39.8202	-12461.3								39.8406	72						--		186.918	-4.93847e-06	186.918	-8.30465e-07	-12.7122	-3.03387
39.8202	67.6792	39.8406	64	39.8406	-12461.4								39.8611	63						--		186.857	-4.93097e-06	186.857	4.14955e-06	-12.7086	-3.67191
39.8406	67.7301	39.8611	65	39.8611	-12460.4								39.8815	57						--		186.796	-4.71104e-06	186.796	6.85986e-06	-12.7049	-2.52302
39.8611	67.7772	39.8815	74	39.8815	-12451.5								39.902	83						--		186.735	-2.25349e-06	186.735	6.65685e-06	-12.7013	-2.01882
39.8815	67.8191	39.902	65	39.902	-12460.5								39.9224	80						--		186.674	2.02943e-06	186.674	3.62311e-06	-12.6976	-2.09604
39.902	67.8549	39.9224	83	39.9224	-12442.5								39.9429	73						--		186.613	5.75987e-06	186.613	-1.74109e-06	-12.694	-1.08608
39.9224	67.8832	39.9429	75	39.9429	-12450.5								39.9633	78						--		186.552	7.03917e-06	186.552	-8.12504e-06	-12.6903	1.83664
39.9429	67.9027	39.9633	62	39.9633	-12463.5								39.9838	69						--		186.491	6.13674e-06	186.491	-1.32859e-05	-12.6867	2.43026
39.9633	67.9118	39.9838	60	39.9838	-12465.5								40.0042	58						--		186.43	4.81519e-06	186.43	-1.5047e-05	-12.683	0.6053
39.9838	67.9091	40.0042	73	40.0042	-12452.5															--		186.369	4.51523e-06	186.369	-1.26807e-05	-12.6794	-0.24469
																				--		186.309	5.58119e-06	186.309	-7.25597e-06	-12.6758	-1.16938
																				--		186.248	7.85838e-06	186.248	-5.99375e-07	-12.6721	1.03491
																				--		186.187	1.12143e-05	186.187	6.11268e-06	-12.6685	3.22481
																				--		186.126	1.52022e-05	186.126	1.29084e-05	-12.6648	0.87345
																				--		186.065	1.87833e-05	186.065	2.0364e-05	-12.6612	0.18841
																				--		186.004	2.09775e-05	186.004	2.8425e-05	-12.6575	1.00998
																				--		185.943	2.16852e-05	185.943	3.58807e-05	-12.6539	1.03963
																				--		185.882	2.14351e-05	185.882	4.11434e-05	-12.6502	-0.12462
																				--		185.821	2.0374e-05	185.821	4.36525e-05	-12.6466	-1.70624
																				--		185.76	1.80617e-05	185.76	4.44012e-05	-12.6429	-4.41743
																				--		185.699	1.45451e-05	185.699	4.49439e-05	-12.6393	-5.43227
																				--		185.639	1.12492e-05	185.639	4.59793e-05	-12.6356	-3.50469
																				--		185.578	1.02688e-05	185.578	4.70536e-05	-12.632	-0.81464
																				--		185.517	1.26677e-05	185.517	4.74708e-05	-12.6284	0.3363
																				--		185.456	1.76272e-05	185.456	4.70901e-05	-12.6247	-1.7287
																				--		185.395	2.31974e-05	185.395	4.61334e-05	-12.6211	-4.26889
																				--		185.334	2.76664e-05	185.334	4.45978e-05	-12.6174	-2.40814
																				--		185.273	3.03416e-05	185.273	4.22904e-05	-12.6138	0.21789
																				--		185.212	3.15555e-05	185.212	3.94926e-05	-12.6101	2.08528
																				--		185.151	3.2265e-05	185.151	3.73764e-05	-12.6065	3.62237
																				--		185.09	3.33511e-05	185.09	3.75801e-05	-12.6028	5.35797
																				--		185.029	3.4789e-05	185.029	4.12092e-05	-12.5992	5.51109
																				--		184.969	3.54562e-05	184.969	4.79485e-05	-12.5955	5.19389
																				--		184.908	3.42206e-05	184.908	5.58229e-05	-12.5919	3.93086
																				--		184.847	3.15932e-05	184.847	6.18215e-05	-12.5883	0.30067
																				--		184.786	3.01875e-05	184.786	6.32438e-05	-12.5846	-1.64845
																				--		184.725	3.31376e-05	184.725	5.91918e-05	-12.581	-0.76243
																				--		184.664	4.17118e-05	184.664	5.13412e-05	-12.5773	-1.13853
																				--		184.603	5.42377e-05	184.603	4.333e-05	-12.5737	-2.11222
																				--		184.542	6.71615e-05	184.542	3.88832e-05	-12.57	-2.3521
																				--		184.481	7.71214e-05	184.481	3.97216e-05	-12.5664	-2.92688
																				--		184.42	8.23104e-05	184.42	4.46263e-05	-12.5627	-1.86019
																				--		184.359	8.24176e-05	184.359	5.02905e-05	-12.5591	-1.23454
																				--		184.299	7.77713e-05	184.299	5.32672e-05	-12.5554	-3.55914
																				--		184.238	6.87563e-05	184.238	5.16346e-05	-12.5518	-4.44508
																				--		184.177	5.59832e-05	184.177	4.55313e-05	-12.5482	-3.76159
																				--		184.116	4.07843e-05	184.116	3.66907e-05	-12.5445	-3.37121
																				--		184.055	2.52689e-05	184.055	2.74775e-05	-12.5409	-1.9853
																				--		183.994	1.16969e-05	183.994	1.97812e-05	-12.5372	-0.74457
																				--		183.933	1.72368e-06	183.933	1.41736e-05	-12.5336	0.07616
																				--		183.872	-3.78663e-06	183.872	9.88152e-06	-12.5299	0.02065
																				--		183.811	-4.37506e-06	183.811	5.65359e-06	-12.5263	0.12858
																				--		183.75	3.01097e-07	183.75	7.46202e-07	-12.5226	-0.77413
																				--		183.689	1.01492e-05	183.689	-4.79164e-06	-12.519	-1.04646
																				--		183.629	2.39776e-05	183.629	-1.049e-05	-12.5153	-2.03514
																				--		183.568	3.92201e-05	183.568	-1.56351e-05	-12.5117	-2.58753
																				--		183.507	5.24957e-05	183.507	-1.9287e-05	-12.5081	-1.70398
																				--		183.446	6.08109e-05	183.446	-2.07168e-05	-12.5044	-1.55253
																				--		183.385	6.27726e-05	183.385	-2.00145e-05	-12.5008	-0.97427
																				--		183.324	5.91223e-05	183.324	-1.81539e-05	-12.4971	-2.26119
																				--		183.263	5.22003e-05	183.263	-1.62394e-05	-12.4935	-3.43518
																				--		183.202	4.45656e-05	183.202	-1.47675e-05	-12.4898	-3.97685
																				--		183.141	3.76565e-05	183.141	-1.36764e-05	-12.4862	-3.51464
																				--		183.08	3.14496e-05	183.08	-1.27753e-05	-12.4825	-3.69256
																				--		183.019	2.52729e-05	183.019	-1.17493e-05	-12.4789	-5.13286
																				--		182.959	1.89131e-05	182.959	-2.34797e-05	-12.4752	-6.6977
																				--		182.898	1.3007e-05	182.898	-2.26039e-05	-12.4716	-6.10051
																				--		182.837	8.60354e-06	182.837	-2.03368e-05	-12.4679	-3.59838
																				--		182.776	6.63544e-06	182.776	-1.73062e-05	-12.4643	-0.3137
																				--		182.715	7.80866e-06	182.715	-1.39688e-05	-12.4607	0.67766
																				--		182.654	1.25573e-05	182.654	-1.07604e-05	-12.457	3.38158
																				--		182.593	2.05626e-05	182.593	-8.13699e-06	-12.4534	5.08745
																				--		182.532	3.01998e-05	182.532	-5.91078e-06	-12.4497	3.30885
																				--		182.471	3.88444e-05	182.471	-2.61482e-06	-12.4461	1.01486
																				--		182.41	4.42028e-05	182.41	3.90119e-06	-12.4424	1.87655
																				--		182.349	4.55767e-05	182.349	1.48555e-05	-12.4388	4.83738
																				--		182.289	4.39047e-05	182.289	2.95288e-05	-12.4351	6.55356
																				--		182.228	4.06562e-05	182.228	4.59051e-05	-12.4315	5.52907
																				--		182.167	3.66476e-05	182.167	6.21668e-05	-12.4278	2.08941
																				--		182.106	3.16235e-05	182.106	7.74891e-05	-12.4242	-0.94049
																				--		182.045	2.46889e-05	182.045	9.15535e-05	-12.4206	-1.60471
																				--		181.984	1.53016e-05	181.984	0.000103522	-12.4169	-0.00171
																				--		181.923	4.32272e-06	181.923	0.000111594	-12.4133	2.91798
																				--		181.862	-5.76059e-06	181.862	0.000113702	-12.4096	3.03917
																				--		181.801	-1.21191e-05	181.801	0.000108954	-12.406	1.68959
																				--		181.74	-1.3672e-05	181.74	9.87003e-05	-12.4023	1.04233
																				--		181.679	-1.19997e-05	181.679	8.62275e-05	-12.3987	0.04833
																				--		181.619	-9.88727e-06	181.619	7.52331e-05	-12.395	1.47522
																				--		181.558	-8.79487e-06	181.558	6.83055e-05	-12.3914	1.63904
																				--		181.497	-7.86449e-06	181.497	6.641e-05	-12.3877	-1.27487
																				--		181.436	-5.45469e-06	181.436	6.91985e-05	-12.3841	-5.28655
																				--		181.375	-1.45059e-06	181.375	7.53992e-05	-12.3805	-8.44287
																				--		181.314	2.11778e-06	181.314	8.313e-05	-12.3768	-7.9112
																				--		181.253	2.674e-06	181.253	9.04773e-05	-12.3732	-4.92661
																				--		181.192	-7.8162e-07	181.192	9.61826e-05	-12.3695	-4.05662
																				--		181.131	-6.93266e-06	181.131	9.97283e-05	-12.3659	-4.98414
																				--		181.07	-1.31294e-05	181.07	0.000100674	-12.3622	-4.73244
																				--		181.009	-1.69698e-05	181.009	9.81627e-05	-12.3586	-2.26329
																				--		180.949	-1.72687e-05	180.949	9.14655e-05	-12.3549	-1.16912
																				--		180.888	-1.41321e-05	180.888	8.10962e-05	-12.3513	-1.00219
																				--		180.827	-8.61878e-06	180.827	6.91554e-05	-12.3476	-1.7544
																				--		180.766	-2.4251e-06	180.766	5.82917e-05	-12.344	-3.87096
																				--		180.705	2.46667e-06	180.705	5.02026e-05	-12.3404	-6.30414
																				--		180.644	4.37872e-06	180.644	4.50911e-05	-12.3367	-6.62209
																				--		180.583	2.58527e-06	180.583	4.24189e-05	-12.3331	-5.45165
																				--		180.522	-2.47638e-06	180.522	4.19156e-05	-12.3294	-6.07439
																				--		180.461	-9.6224e-06	180.461	4.36889e-05	-12.3258	-5.99889
																				--		180.4	-1.75847e-05	180.4	4.75104e-05	-12.3221	-4.5087
																				--		180.339	-2.53762e-05	180.339	5.24077e-05	-12.3185	-2.86895
																				--		180.279	-3.22161e-05	180.279	5.72586e-05	-12.3148	-2.02571
																				--		180.218	-3.73214e-05	180.218	6.17016e-05	-12.3112	-3.38665
																				--		180.157	-3.99247e-05	180.157	6.61873e-05	-12.3075	-0.41965
																				--		180.096	-3.96104e-05	180.096	7.10876e-05	-12.3039	4.39012
																				--		180.035	-3.67499e-05	180.035	7.60084e-05	-12.3003	4.71969
																				--		179.974	-3.26315e-05	179.974	8.01612e-05	-12.2966	2.8267
																				--		179.913	-2.9002e-05	179.913	8.32897e-05	-12.293	1.62406
																				--		179.852	-2.7214e-05	179.852	8.60676e-05	-12.2893	-0.10191
																				--		179.791	-2.75836e-05	179.791	8.96598e-05	-12.2857	-2.26996
																				--		179.73	-2.93886e-05	179.73	9.50135e-05	-12.282	-3.51765
																				--		179.669	-3.13378e-05	179.669	0.000102329	-12.2784	-3.07808
																				--		179.609	-3.21152e-05	179.609	0.000110698	-12.2747	-3.59844
																				--		179.548	-3.09291e-05	179.548	0.000118022	-12.2711	-3.48697
																				--		179.487	-2.81178e-05	179.487	0.000121693	-12.2674	-0.88216
																				--		179.426	-2.53548e-05	179.426	0.000120097	-12.2638	0.62579
																				--		179.365	-2.4798e-05	179.365	0.000113957	-12.2601	0.58532
																				--		179.304	-2.75146e-05	179.304	0.000106253	-12.2565	0.3011
																				--		179.243	-3.26692e-05	179.243	0.000100491	-12.2529	-0.72754
																				--		179.182	-3.84337e-05	179.182	9.85596e-05	-12.2492	-1.79115
																				--		179.121	-4.36178e-05	179.121	9.98213e-05	-12.2456	-1.81339
																				--		179.06	-4.8179e-05	179.06	0.000102042	-12.2419	-1.0503
																				--		178.999	-5.23551e-05	178.999	0.000103266	-12.2383	-0.88524
																				--		178.939	-5.59805e-05	178.939	0.000103057	-12.2346	-2.66449
																				--		178.878	-5.89749e-05	178.878	0.000102289	-12.231	-1.91644
																				--		178.817	-6.19322e-05	178.817	0.000102023	-12.2273	-0.50129
																				--		178.756	-6.54393e-05	178.756	0.000102657	-12.2237	1.08081
																				--		178.695	-6.8833e-05	178.695	0.000103875	-12.22	1.55608
																				--		178.634	-7.03553e-05	178.634	0.000104985	-12.2164	-1.06446
																				--		178.573	-6.89395e-05	178.573	0.000105095	-12.2128	-3.87926
																				--		178.512	-6.54695e-05	178.512	0.000103269	-12.2091	-3.13102
																				--		178.451	-6.18464e-05	178.451	9.90579e-05	-12.2055	0.32149
																				--		178.39	-5.9011e-05	178.39	9.31692e-05	-12.2018	0.04935
																				--		178.329	-5.63276e-05	178.329	8.75678e-05	-12.1982	-0.894
																				--		178.269	-5.28433e-05	178.269	8.46857e-05	-12.1945	1.37291
																				--		178.208	-4.86285e-05	178.208	8.62796e-05	-12.1909	3.1959
																				--		178.147	-4.46329e-05	178.147	9.27234e-05	-12.1872	4.31086
																				--		178.086	-4.15051e-05	178.086	0.00010301	-12.1836	4.65063
[truncated: 63,539 more rows]

## Sheet: Figure 3
Figure 3a											Figure 3b											Figure 3c				Figure 3d				Figure 3e				Figure 3f
																						Concentration of mother solutions (mmol/L)	Rejection (%)	Permeance (L. m-2. h-1. MPa-1)		No.	Dye molecule	Molecule size			Rejection (%)				Permeance (L. m-2. h-1. MPa-1)
											As-synthesized		6 M HCl		6 M NaOH		1 M NaBH4		1 M KMnO4			Blank	4.56	2540		1	Neutral red	0.87×0.48 nm		Dye No.	QL-COF-2	LZU-1		Dye No.	QL-COF-2	LZU-1
As-synthesized		6 M HCl		6 M NaOH		1 M NaBH4		1 M KMnO4			2θ (degree)	Intensity (a.u.)	2θ (degree)	Intensity (a.u.)	2θ (degree)	Intensity (a.u.)	2θ (degree)	Intensity (a.u.)	2θ (degree)	Intensity (a.u.)		acidize	15.21	892		2	Methylene blue	1.25×0.51 nm		1	6.32	3.24		1	855.12	763.5
2.0001	9506	2.0001	10211	2.0001	10224	2.20453	7898.98	2.0001	10259		2.0001	6227	2.0001	10177	2.0001	8439	2.0001	9177	2.0001	10328		APTES	38.6	859.437		3	Methyl orange	1.13×0.42 nm		2	11.75	6.66		2	802.14	703.5
2.02054	9396	2.02054	10137	2.02054	10020	2.22498	7774.18	2.02054	9999		2.02054	5887	2.02054	10029	2.02054	7962	2.02054	8584	2.02054	9904		0.625	78.4	835.564		4	Acid blue	1.02×1.0 nm		3	36.16	2.1		3	849.88	683.75
2.04099	9173	2.04099	9803	2.04099	9683	2.24542	7649.42	2.04099	9777		2.04099	5804	2.04099	9634	2.04099	7768	2.04099	8606	2.04099	9774		1.25	90.1	658.902		5	Chrome black T	1.55×0.88 nm		4	76	38		4	717.26	569
2.06143	8857	2.06143	9508	2.06143	9632	2.26586	7525.09	2.06143	9278		2.06143	5585	2.06143	9437	2.06143	7674	2.06143	8212	2.06143	9547		2.5	95.5	539.536		6	Acid fuchsin	1.13×1.17 nm		5	93	70		5	732.11	493.38
2.08187	8893	2.08187	9252	2.08187	9228	2.28631	7401.66	2.08187	9156		2.08187	5411	2.08187	9235	2.08187	7363	2.08187	8024	2.08187	9186		6.25	99.2	453.592		7	Congo red	2.56×0.73 nm		6	91.3	74		6	557.04	408.49
2.10232	8493	2.10232	8954	2.10232	8990	2.30675	7279.69	2.10232	9089		2.10232	5259	2.10232	8851	2.10232	7126	2.10232	7809	2.10232	9021		10	99.5	381.972		8	Methyl blue	2.36×1.74 nm		7	99.5	95.5		7	453.59	389.2
2.12276	8317	2.12276	8946	2.12276	8981	2.32719	7159.85	2.12276	8800		2.12276	5253	2.12276	8501	2.12276	6818	2.12276	7531	2.12276	8465		20	99.9	276.93		9	Rose bengal	1.2×1.54 nm		8	99.8	98.2		8	439.27	311.69
2.1432	8143	2.1432	8559	2.1432	8498	2.34764	7042.93	2.1432	8714		2.1432	5109	2.1432	8104	2.1432	6521	2.1432	7312	2.1432	8345		60	99.9	40.1		10	Vitamin B-12	1.8×1.7 nm		9	99.9	99.9		9	359.7	280
2.16365	8111	2.16365	8542	2.16365	8478	2.36808	6929.9	2.16365	8507		2.16365	4947	2.16365	7886	2.16365	6427	2.16365	6970	2.16365	7930										10	99.9	99.9		10	302.39	223
2.18409	7769	2.18409	8160	2.18409	8388	2.38852	6821.86	2.18409	8052		2.18409	4765	2.18409	7858	2.18409	6287	2.18409	6711	2.18409	7684
2.20453	7540	2.20453	8041	2.20453	8137	2.40897	6720.1	2.20453	8012		2.20453	4575	2.20453	7534	2.20453	6046	2.20453	6585	2.20453	7489
2.22498	7549	2.22498	7929	2.22498	7938	2.42941	6626.1	2.22498	7952		2.22498	4537	2.22498	7285	2.22498	5764	2.22498	6498	2.22498	7301
2.24542	7311	2.24542	7594	2.24542	7789	2.44985	6541.52	2.24542	7674		2.24542	4349	2.24542	6988	2.24542	5628	2.24542	6371	2.24542	7025
2.26586	7146	2.26586	7463	2.26586	7444	2.4703	6468.19	2.26586	7370		2.26586	4123	2.26586	6787	2.26586	5398	2.26586	5996	2.26586	6817
2.28631	6942	2.28631	7295	2.28631	7569	2.49074	6408.13	2.28631	7421		2.28631	4125	2.28631	6568	2.28631	5207	2.28631	5902	2.28631	6724
2.30675	6887	2.30675	7178	2.30675	7342	2.51118	6363.53	2.30675	7249		2.30675	4122	2.30675	6323	2.30675	5150	2.30675	5666	2.30675	6416
2.32719	6697	2.32719	7100	2.32719	7012	2.53163	6336.74	2.32719	7064		2.32719	3856	2.32719	6110	2.32719	5087	2.32719	5302	2.32719	6349
2.34764	6641	2.34764	6977	2.34764	7013	2.55207	6330.3	2.34764	6894		2.34764	3781	2.34764	6021	2.34764	4748	2.34764	5267	2.34764	5977
2.36808	6515	2.36808	6946	2.36808	7212	2.57251	6346.9	2.36808	6871		2.36808	3605	2.36808	5710	2.36808	4645	2.36808	5221	2.36808	5942
2.38852	6389	2.38852	6803	2.38852	6936	2.59296	6389.39	2.38852	6856		2.38852	3586	2.38852	5596	2.38852	4541	2.38852	4917	2.38852	5720
2.40897	6337	2.40897	6703	2.40897	6797	2.6134	6460.7	2.40897	6619		2.40897	3457	2.40897	5477	2.40897	4437	2.40897	4844	2.40897	5649
2.42941	6173	2.42941	6676	2.42941	6701	2.63384	6563.7	2.42941	6522		2.42941	3283	2.42941	5221	2.42941	4184	2.42941	4686	2.42941	5267
2.44985	6257	2.44985	6419	2.44985	6507	2.65429	6701.06	2.44985	6453		2.44985	3295	2.44985	5029	2.44985	4136	2.44985	4523	2.44985	5056
2.4703	6210	2.4703	6552	2.4703	6683	2.67473	6874.9	2.4703	6365		2.4703	3223	2.4703	4994	2.4703	3911	2.4703	4415	2.4703	4968
2.49074	5971	2.49074	6412	2.49074	6449	2.69517	7086.42	2.49074	6377		2.49074	3029	2.49074	4562	2.49074	3934	2.49074	4281	2.49074	4817
2.51118	6215	2.51118	6359	2.51118	6346	2.71562	7335.39	2.51118	6341		2.51118	2887	2.51118	4460	2.51118	3609	2.51118	4173	2.51118	4768
2.53163	6219	2.53163	6274	2.53163	6521	2.73606	7619.67	2.53163	6381		2.53163	2910	2.53163	4391	2.53163	3614	2.53163	3986	2.53163	4466
2.55207	6128	2.55207	6329	2.55207	6516	2.7565	7934.65	2.55207	6355		2.55207	2748	2.55207	4162	2.55207	3520	2.55207	3906	2.55207	4437
2.57251	6242	2.57251	6498	2.57251	6467	2.77695	8272.89	2.57251	6217		2.57251	2601	2.57251	4067	2.57251	3531	2.57251	3846	2.57251	4415
2.59296	6378	2.59296	6513	2.59296	6581	2.79739	8623.87	2.59296	6441		2.59296	2588	2.59296	3934	2.59296	3250	2.59296	3689	2.59296	4335
2.6134	6374	2.6134	6502	2.6134	6719	2.81783	8974.14	2.6134	6553		2.6134	2602	2.6134	3945	2.6134	3141	2.6134	3610	2.6134	4015
2.63384	6429	2.63384	6687	2.63384	6871	2.83828	9307.7	2.63384	6496		2.63384	2537	2.63384	3688	2.63384	3145	2.63384	3435	2.63384	3878
2.65429	6609	2.65429	6707	2.65429	6958	2.85872	9606.9	2.65429	6682		2.65429	2457	2.65429	3602	2.65429	2985	2.65429	3354	2.65429	3828
2.67473	6823	2.67473	6820	2.67473	7131	2.87916	9853.53	2.67473	6883		2.67473	2252	2.67473	3317	2.67473	2894	2.67473	3293	2.67473	3822
2.69517	7142	2.69517	6948	2.69517	7367	2.89961	10030.3	2.69517	7075		2.69517	2182	2.69517	3220	2.69517	2778	2.69517	3159	2.69517	3615
2.71562	7254	2.71562	7466	2.71562	7431	2.92005	10122.5	2.71562	7118		2.71562	2148	2.71562	3258	2.71562	2636	2.71562	3055	2.71562	3509
2.73606	7528	2.73606	7588	2.73606	7686	2.94049	10119.1	2.73606	7459		2.73606	2100	2.73606	3098	2.73606	2553	2.73606	3044	2.73606	3521
2.7565	7934	2.7565	7697	2.7565	8034	2.96094	10013.9	2.7565	7737		2.7565	1983	2.7565	3043	2.7565	2508	2.7565	3030	2.7565	3363
2.77695	8284	2.77695	8246	2.77695	8409	2.98138	9806.58	2.77695	8052		2.77695	1954	2.77695	2880	2.77695	2454	2.77695	2853	2.77695	3344
2.79739	8618	2.79739	8706	2.79739	8949	3.00182	9502.13	2.79739	8202		2.79739	1913	2.79739	2767	2.79739	2418	2.79739	2698	2.79739	3176
2.81783	8920	2.81783	8765	2.81783	9209	3.02226	9110.88	2.81783	8626		2.81783	1858	2.81783	2743	2.81783	2332	2.81783	2745	2.81783	3082
2.83828	9416	2.83828	9459	2.83828	9758	3.04271	8647.47	2.83828	9060		2.83828	1769	2.83828	2496	2.83828	2184	2.83828	2681	2.83828	2998
2.85872	9491	2.85872	9636	2.85872	10030	3.06315	8129.57	2.85872	9328		2.85872	1775	2.85872	2566	2.85872	2109	2.85872	2577	2.85872	2954
2.87916	9972	2.87916	9899	2.87916	10260	3.08359	7576.46	2.87916	9701		2.87916	1700	2.87916	2465	2.87916	2205	2.87916	2510	2.87916	2939
2.89961	10020	2.89961	10145	2.89961	10527	3.10404	7007.6	2.89961	10134		2.89961	1724	2.89961	2371	2.89961	2038	2.89961	2412	2.89961	2887
2.92005	9999	2.92005	10126	2.92005	10664	3.12448	6441.2	2.92005	9872		2.92005	1602	2.92005	2356	2.92005	1879	2.92005	2346	2.92005	2783
2.94049	9956	2.94049	10082	2.94049	10648	3.14492	5893.18	2.94049	10131		2.94049	1495	2.94049	2322	2.94049	1931	2.94049	2377	2.94049	2663
2.96094	9851	2.96094	9966	2.96094	10649	3.16537	5376.4	2.96094	9969		2.96094	1599	2.96094	2251	2.96094	1946	2.96094	2301	2.96094	2635
2.98138	9529	2.98138	9966	2.98138	10436	3.18581	4900.26	2.98138	9941		2.98138	1567	2.98138	2125	2.98138	1798	2.98138	2392	2.98138	2663
3.00182	9032	3.00182	9597	3.00182	10025	3.20625	4470.67	3.00182	9780		3.00182	1514	3.00182	2145	3.00182	1905	3.00182	2248	3.00182	2618
3.02227	8337	3.02227	9191	3.02227	9880	3.2267	4090.31	3.02227	9408		3.02227	1545	3.02227	2217	3.02227	1845	3.02227	2198	3.02226	2568
3.04271	7938	3.04271	8608	3.04271	9252	3.24714	3759.07	3.04271	8693		3.04271	1544	3.04271	2065	3.04271	1829	3.04271	2236	3.04271	2486
3.06315	7390	3.06315	8163	3.06315	8749	3.26758	3474.67	3.06315	8178		3.06315	1560	3.06315	1998	3.06315	1806	3.06315	2194	3.06315	2520
3.08359	6951	3.08359	7388	3.08359	8068	3.28803	3233.29	3.08359	7763		3.08359	1533	3.08359	2045	3.08359	1818	3.08359	2080	3.08359	2396
3.10404	6018	3.10404	7016	3.10404	7505	3.30847	3030.14	3.10404	7157		3.10404	1471	3.10404	1973	3.10404	1769	3.10404	2050	3.10404	2366
3.12448	5493	3.12448	6266	3.12448	6861	3.32891	2860.04	3.12448	6774		3.12448	1409	3.12448	1970	3.12448	1766	3.12448	2116	3.12448	2452
3.14492	5130	3.14492	5772	3.14492	6257	3.34936	2717.79	3.14492	6161		3.14492	1428	3.14492	1845	3.14492	1675	3.14492	2095	3.14492	2313
3.16537	4542	3.16537	5310	3.16537	5779	3.3698	2598.48	3.16537	5575		3.16537	1436	3.16537	1838	3.16537	1676	3.16537	1942	3.16537	2325
3.18581	4272	3.18581	5033	3.18581	5263	3.39024	2497.72	3.18581	5195		3.18581	1452	3.18581	1846	3.18581	1635	3.18581	1879	3.18581	2293
3.20625	3894	3.20625	4411	3.20625	4743	3.41069	2411.71	3.20625	4723		3.20625	1378	3.20625	1886	3.20625	1693	3.20625	1978	3.20625	2301
3.2267	3619	3.2267	4119	3.2267	4475	3.43113	2337.26	3.2267	4320		3.2267	1414	3.2267	1796	3.2267	1625	3.2267	1893	3.2267	2256
3.24714	3369	3.24714	3764	3.24714	4152	3.45157	2271.78	3.24714	4074		3.24714	1420	3.24714	1690	3.24714	1633	3.24714	1845	3.24714	2215
3.26758	3179	3.26758	3581	3.26758	3794	3.47202	2213.24	3.26758	3572		3.26758	1341	3.26758	1710	3.26758	1573	3.26758	1870	3.26758	2130
3.28803	3066	3.28803	3181	3.28803	3544	3.49246	2160.04	3.28803	3507		3.28803	1326	3.28803	1725	3.28803	1609	3.28803	1785	3.28803	2207
3.30847	2862	3.30847	3037	3.30847	3323	3.5129	2111	3.30847	3274		3.30847	1330	3.30847	1733	3.30847	1560	3.30847	1767	3.30847	2146
3.32891	2701	3.32891	2987	3.32891	3179	3.53335	2065.22	3.32891	3042		3.32891	1348	3.32891	1620	3.32891	1532	3.32891	1768	3.32891	2098
3.34936	2541	3.34936	2820	3.34936	3027	3.55379	2022.04	3.34936	2887		3.34936	1369	3.34936	1596	3.34936	1469	3.34936	1750	3.34936	2122
3.3698	2408	3.3698	2730	3.3698	2866	3.57423	1981.01	3.3698	2804		3.3698	1279	3.3698	1580	3.3698	1524	3.3698	1691	3.3698	2104
3.39024	2400	3.39024	2567	3.39024	2748	3.59468	1941.77	3.39024	2639		3.39024	1368	3.39024	1635	3.39024	1470	3.39024	1706	3.39024	2086
3.41069	2285	3.41069	2472	3.41069	2610	3.61512	1904.1	3.41069	2599		3.41069	1337	3.41069	1544	3.41069	1484	3.41069	1770	3.41069	2085
3.43113	2221	3.43113	2336	3.43113	2544	3.63556	1867.83	3.43113	2549		3.43113	1282	3.43113	1462	3.43113	1419	3.43113	1757	3.43113	2093
3.45157	2091	3.45157	2308	3.45157	2398	3.65601	1832.83	3.45157	2406		3.45157	1285	3.45157	1518	3.45157	1432	3.45157	1687	3.45157	1975
3.47202	2022	3.47202	2298	3.47202	2354	3.67645	1799.01	3.47202	2288		3.47202	1295	3.47202	1541	3.47202	1455	3.47202	1678	3.47202	1990
3.49246	2020	3.49246	2082	3.49246	2217	3.69689	1766.31	3.49246	2239		3.49246	1280	3.49246	1501	3.49246	1392	3.49246	1736	3.49246	2083
3.5129	1960	3.5129	2123	3.5129	2181	3.71734	1734.67	3.5129	2169		3.5129	1279	3.5129	1399	3.5129	1381	3.5129	1736	3.5129	1998
3.53335	1874	3.53335	2136	3.53335	2167	3.73778	1704.06	3.53335	2164		3.53335	1293	3.53335	1430	3.53335	1349	3.53335	1608	3.53335	2028
3.55379	1857	3.55379	1989	3.55379	2137	3.75822	1674.43	3.55379	2069		3.55379	1245	3.55379	1531	3.55379	1260	3.55379	1586	3.55379	2074
3.57423	1861	3.57423	1974	3.57423	2113	3.77867	1645.75	3.57423	2031		3.57423	1285	3.57423	1508	3.57423	1309	3.57423	1603	3.57423	1968
3.59468	1827	3.59468	1880	3.59468	2135	3.79911	1618	3.59468	1933		3.59468	1221	3.59468	1423	3.59468	1379	3.59468	1649	3.59468	1982
3.61512	1684	3.61512	1926	3.61512	1931	3.81955	1591.15	3.61512	1934		3.61512	1225	3.61512	1374	3.61512	1237	3.61512	1590	3.61512	1984
3.63556	1732	3.63556	1776	3.63556	1976	3.84	1565.17	3.63556	1893		3.63556	1170	3.63556	1344	3.63556	1332	3.63556	1595	3.63556	1979
3.65601	1704	3.65601	1843	3.65601	1893	3.86044	1540.03	3.65601	1966		3.65601	1176	3.65601	1360	3.65601	1298	3.65601	1495	3.65601	1980
3.67645	1590	3.67645	1757	3.67645	1818	3.88088	1515.71	3.67645	1882		3.67645	1284	3.67645	1337	3.67645	1238	3.67645	1555	3.67645	2050
3.69689	1593	3.69689	1667	3.69689	1792	3.90133	1492.19	3.69689	1722		3.69689	1221	3.69689	1400	3.69689	1236	3.69689	1579	3.69689	2030
3.71734	1624	3.71734	1765	3.71734	1788	3.92177	1469.44	3.71734	1781		3.71734	1309	3.71734	1324	3.71734	1258	3.71734	1533	3.71734	1927
3.73778	1544	3.73778	1669	3.73778	1863	3.94221	1447.45	3.73778	1687		3.73778	1218	3.73778	1317	3.73778	1286	3.73778	1542	3.73778	2007
3.75822	1498	3.75822	1604	3.75822	1748	3.96266	1426.18	3.75822	1684		3.75822	1231	3.75822	1371	3.75822	1252	3.75822	1518	3.75822	1931
3.77867	1471	3.77867	1541	3.77867	1734	3.9831	1405.61	3.77867	1706		3.77867	1205	3.77867	1296	3.77867	1274	3.77867	1497	3.77867	1983
3.79911	1504	3.79911	1637	3.79911	1620	4.00354	1385.74	3.79911	1664		3.79911	1217	3.79911	1305	3.79911	1187	3.79911	1514	3.79911	2001
3.81955	1436	3.81955	1554	3.81955	1692	4.02399	1366.52	3.81955	1571		3.81955	1184	3.81955	1333	3.81955	1260	3.81955	1515	3.81955	1987
3.84	1493	3.84	1589	3.84	1562	4.04443	1347.94	3.84	1610		3.84	1104	3.84	1310	3.84	1223	3.84	1467	3.84	2007
3.86044	1407	3.86044	1497	3.86044	1598	4.06487	1329.99	3.86044	1559		3.86044	1216	3.86044	1295	3.86044	1175	3.86044	1538	3.86044	2018
3.88088	1436	3.88088	1502	3.88088	1553	4.08532	1312.64	3.88088	1566		3.88088	1187	3.88088	1350	3.88088	1188	3.88088	1575	3.88088	1978
3.90133	1477	3.90133	1456	3.90133	1538	4.10576	1295.88	3.90133	1469		3.90133	1236	3.90133	1321	3.90133	1183	3.90133	1485	3.90133	2025
3.92177	1293	3.92177	1447	3.92177	1520	4.1262	1279.68	3.92177	1541		3.92177	1196	3.92177	1300	3.92177	1262	3.92177	1556	3.92177	2064
3.94221	1347	3.94221	1390	3.94221	1509	4.14665	1264.02	3.94221	1523		3.94221	1199	3.94221	1362	3.94221	1102	3.94221	1538	3.94221	2020
3.96266	1332	3.96266	1447	3.96266	1536	4.16709	1248.91	3.96266	1496		3.96266	1256	3.96266	1339	3.96266	1103	3.96266	1498	3.96266	2052
3.9831	1347	3.9831	1436	3.9831	1397	4.18753	1234.31	3.9831	1446		3.9831	1202	3.9831	1282	3.9831	1097	3.9831	1517	3.9831	2107
4.00354	1291	4.00354	1360	4.00354	1381	4.20798	1220.21	4.00354	1481		4.00354	1196	4.00354	1277	4.00354	1131	4.00354	1542	4.00354	2077
4.02399	1291	4.02399	1291	4.02399	1503	4.22842	1206.62	4.02399	1480		4.02399	1203	4.02399	1305	4.02399	1095	4.02399	1547	4.02399	2149
4.04443	1243	4.04443	1379	4.04443	1437	4.24886	1193.5	4.04443	1405		4.04443	1159	4.04443	1358	4.04443	1135	4.04443	1575	4.04443	2121
4.06487	1242	4.06487	1298	4.06487	1384	4.26931	1180.87	4.06487	1365		4.06487	1272	4.06487	1343	4.06487	1146	4.06487	1571	4.06487	2243
4.08532	1282	4.08532	1289	4.08532	1394	4.28975	1168.72	4.08532	1352		4.08532	1256	4.08532	1304	4.08532	1118	4.08532	1624	4.08532	2200
4.10576	1233	4.10576	1252	4.10576	1381	4.31019	1157.05	4.10576	1314		4.10576	1216	4.10576	1238	4.10576	1088	4.10576	1562	4.10576	2193
4.1262	1216	4.1262	1317	4.1262	1335	4.33064	1145.86	4.1262	1273		4.1262	1262	4.1262	1327	4.1262	1092	4.1262	1623	4.1262	2314
4.14665	1211	4.14665	1307	4.14665	1353	4.35108	1135.17	4.14665	1299		4.14665	1308	4.14665	1367	4.14665	1091	4.14665	1604	4.14665	2389
4.16709	1158	4.16709	1258	4.16709	1327	4.37152	1124.99	4.16709	1290		4.16709	1267	4.16709	1351	4.16709	1080	4.16709	1634	4.16709	2386
4.18753	1156	4.18753	1265	4.18753	1281	4.39197	1115.35	4.18753	1322		4.18753	1228	4.18753	1340	4.18753	1084	4.18753	1653	4.18753	2480
4.20798	1143	4.20798	1239	4.20798	1234	4.41241	1106.27	4.20798	1298		4.20798	1260	4.20798	1383	4.20798	1083	4.20798	1676	4.20798	2496
4.22842	1157	4.22842	1213	4.22842	1247	4.43285	1097.79	4.22842	1231		4.22842	1258	4.22842	1291	4.22842	1096	4.22842	1754	4.22842	2450
4.24886	1140	4.24886	1249	4.24886	1343	4.4533	1089.95	4.24886	1282		4.24886	1390	4.24886	1325	4.24886	1085	4.24886	1677	4.24886	2473
4.26931	1116	4.26931	1182	4.26931	1243	4.47374	1082.79	4.26931	1257		4.26931	1327	4.26931	1386	4.26931	1095	4.26931	1670	4.26931	2633
4.28975	1180	4.28975	1181	4.28975	1258	4.49418	1076.37	4.28975	1262		4.28975	1372	4.28975	1374	4.28975	1025	4.28975	1710	4.28975	2660
4.31019	1087	4.31019	1112	4.31019	1167	4.51463	1070.75	4.31019	1210		4.31019	1407	4.31019	1415	4.31019	1101	4.31019	1759	4.31019	2774
4.33064	1116	4.33064	1227	4.33064	1262	4.53507	1065.98	4.33064	1192		4.33064	1407	4.33064	1408	4.33064	1138	4.33064	1755	4.33064	2823
4.35108	1043	4.35108	1191	4.35108	1252	4.55551	1062.12	4.35108	1170		4.35108	1448	4.35108	1402	4.35108	1082	4.35108	1826	4.35108	2883
4.37152	1064	4.37152	1108	4.37152	1205	4.57596	1059.24	4.37152	1159		4.37152	1406	4.37152	1386	4.37152	1099	4.37152	1872	4.37152	2946
4.39197	1063	4.39197	1191	4.39197	1193	4.5964	1057.39	4.39197	1208		4.39197	1447	4.39197	1437	4.39197	1071	4.39197	1974	4.39197	2975
4.41241	1065	4.41241	1043	4.41241	1181	4.61684	1056.62	4.41241	1229		4.41241	1542	4.41241	1525	4.41241	1065	4.41241	1986	4.41241	3059
4.43285	1065	4.43285	1153	4.43285	1165	4.63729	1056.99	4.43285	1188		4.43285	1608	4.43285	1484	4.43285	1151	4.43285	2067	4.43285	3171
4.4533	1080	4.4533	1099	4.4533	1144	4.65773	1058.51	4.4533	1167		4.4533	1627	4.4533	1463	4.4533	1100	4.4533	1974	4.4533	3169
4.47374	1020	4.47374	1079	4.47374	1149	4.67817	1061.22	4.47374	1183		4.47374	1652	4.47374	1525	4.47374	1154	4.47374	2040	4.47374	3275
4.49418	1040	4.49418	1095	4.49418	1102	4.69862	1065.09	4.49418	1113		4.49418	1566	4.49418	1566	4.49418	1182	4.49418	2069	4.49418	3333
4.51463	1038	4.51463	1121	4.51463	1149	4.71906	1070.09	4.51463	1141		4.51463	1672	4.51463	1577	4.51463	1156	4.51463	2146	4.51463	3390
4.53507	1065	4.53507	1059	4.53507	1174	4.7395	1076.17	4.53507	1155		4.53507	1764	4.53507	1559	4.53507	1200	4.53507	2113	4.53507	3610
4.55551	1048	4.55551	1045	4.55551	1183	4.75995	1083.21	4.55551	1119		4.55551	1779	4.55551	1586	4.55551	1212	4.55551	2257	4.55551	3486
4.57596	1080	4.57596	1085	4.57596	1153	4.78039	1091.08	4.57596	1113		4.57596	1845	4.57596	1627	4.57596	1299	4.57596	2367	4.57596	3691
4.5964	1026	4.5964	1085	4.5964	1126	4.80083	1099.58	4.5964	1088		4.5964	1853	4.5964	1668	4.5964	1252	4.5964	2439	4.5964	3650
4.61684	1023	4.61684	1058	4.61684	1119	4.82128	1108.48	4.61684	1149		4.61684	1884	4.61684	1727	4.61684	1287	4.61684	2446	4.61684	3781
4.63729	1033	4.63729	1031	4.63729	1215	4.84172	1117.5	4.63729	1106		4.63729	1975	4.63729	1743	4.63729	1249	4.63729	2406	4.63729	3729
4.65773	1041	4.65773	1074	4.65773	1089	4.86216	1126.31	4.65773	1165		4.65773	1983	4.65773	1733	4.65773	1415	4.65773	2552	4.65773	3907
4.67817	1037	4.67817	1072	4.67817	1149	4.88261	1134.55	4.67817	1115		4.67817	1993	4.67817	1820	4.67817	1402	4.67817	2600	4.67817	4006
4.69862	1049	4.69862	1084	4.69862	1077	4.90305	1141.84	4.69862	1048		4.69862	1982	4.69862	1788	4.69862	1520	4.69862	2591	4.69862	4138
4.71906	1107	4.71906	1055	4.71906	1132	4.92349	1147.79	4.71906	1054		4.71906	2083	4.71906	1844	4.71906	1588	4.71906	2657	4.71906	4022
4.7395	1070	4.7395	1119	4.7395	1167	4.94394	1152.01	4.7395	1116		4.7395	1977	4.7395	1830	4.7395	1561	4.7395	2693	4.7395	4141
4.75995	1074	4.75995	1108	4.75995	1160	4.96438	1154.17	4.75995	1076		4.75995	1979	4.75995	1819	4.75995	1750	4.75995	2732	4.75995	4222
4.78039	1079	4.78039	1086	4.78039	1178	4.98482	1153.99	4.78039	1134		4.78039	1997	4.78039	1855	4.78039	1748	4.78039	2704	4.78039	4270
4.80083	1063	4.80083	1048	4.80083	1132	5.00527	1151.26	4.80083	1121		4.80083	2041	4.80083	1813	4.80083	1794	4.80083	2765	4.80083	4188
4.82128	1048	4.82128	1113	4.82128	1188	5.02571	1145.87	4.82128	1113		4.82128	2019	4.82128	1896	4.82128	1928	4.82128	2755	4.82128	4239
4.84172	1026	4.84172	1065	4.84172	1142	5.04615	1137.83	4.84172	1193		4.84172	1952	4.84172	1852	4.84172	1963	4.84172	2823	4.84172	4158
4.86216	1066	4.86216	1100	4.86216	1181	5.0666	1127.22	4.86216	1133		4.86216	1872	4.86216	1894	4.86216	2029	4.86216	2849	4.86216	4066
4.88261	1117	4.88261	1110	4.88261	1278	5.08704	1114.25	4.88261	1106		4.88261	1922	4.88261	1857	4.88261	2064	4.88261	2761	4.88261	4120
4.90305	1084	4.90305	1151	4.90305	1125	5.10748	1099.19	4.90305	1179		4.90305	1875	4.90305	1886	4.90305	2156	4.90305	2865	4.90305	4008
4.92349	1131	4.92349	1131	4.92349	1212	5.12793	1082.39	4.92349	1219		4.92349	1854	4.92349	1833	4.92349	2204	4.92349	2789	4.92349	3894
4.94394	1109	4.94394	1160	4.94394	1226	5.14837	1064.23	4.94394	1130		4.94394	1894	4.94394	1861	4.94394	2217	4.94394	2772	4.94394	3865
4.96438	1123	4.96438	1214	4.96438	1273	5.16881	1045.14	4.96438	1203		4.96438	1727	4.96438	1970	4.96438	2303	4.96438	2785	4.96438	3738
4.98482	1138	4.98482	1085	4.98482	1181	5.18925	1025.54	4.98482	1162		4.98482	1763	4.98482	1918	4.98482	2170	4.98482	2708	4.98482	3677
5.00527	1110	5.00527	1168	5.00527	1195	5.2097	1005.87	5.00527	1142		5.00527	1689	5.00527	1896	5.00527	2262	5.00527	2696	5.00527	3658
5.02571	1075	5.02571	1105	5.02571	1225	5.23014	986.512	5.02571	1146		5.02571	1591	5.02571	1862	5.02571	2072	5.02571	2754	5.02571	3493
5.04615	1126	5.04615	1150	5.04615	1212	5.25058	967.82	5.04615	1213		5.04615	1619	5.04615	1751	5.04615	2024	5.04615	2641	5.04615	3232
5.0666	1094	5.0666	1174	5.0666	1256	5.27103	950.096	5.0666	1152		5.0666	1532	5.0666	1782	5.0666	1934	5.0666	2528	5.0666	3147
5.08704	1022	5.08704	1109	5.08704	1198	5.29147	933.584	5.08704	1211		5.08704	1490	5.08704	1777	5.08704	1884	5.08704	2531	5.08704	3062
5.10748	1134	5.10748	1080	5.10748	1195	5.31191	918.466	5.10748	1105		5.10748	1474	5.10748	1712	5.10748	1811	5.10748	2537	5.10748	2994
5.12793	1082	5.12793	1066	5.12793	1121	5.33236	904.865	5.12793	1084		5.12793	1386	5.12793	1763	5.12793	1708	5.12793	2375	5.12793	2882
5.14837	1076	5.14837	1075	5.14837	1162	5.3528	892.847	5.14837	1174		5.14837	1377	5.14837	1597	5.14837	1645	5.14837	2394	5.14837	2739
5.16881	1040	5.16881	1103	5.16881	1069	5.37324	882.427	5.16881	1114		5.16881	1303	5.16881	1590	5.16881	1531	5.16881	2269	5.16881	2535
5.18925	958	5.18925	1056	5.18925	1146	5.39369	873.577	5.18925	1046		5.18925	1241	5.18925	1638	5.18925	1450	5.18925	2231	5.18925	2495
5.2097	979	5.2097	1008	5.2097	1049	5.41413	866.232	5.2097	1063		5.2097	1211	5.2097	1553	5.2097	1430	5.2097	2019	5.2097	2397
5.23014	1030	5.23014	943	5.23014	1075	5.43457	860.301	5.23014	1060		5.23014	1129	5.23014	1427	5.23014	1301	5.23014	2028	5.23014	2216
5.25058	966	5.25058	979	5.25058	979	5.45502	855.669	5.25058	1033		5.25058	1130	5.25058	1458	5.25058	1285	5.25058	1936	5.25058	2229
5.27103	931	5.27103	993	5.27103	1005	5.47546	852.206	5.27103	991		5.27103	1073	5.27103	1369	5.27103	1163	5.27103	1967	5.27103	2097
5.29147	913	5.29147	957	5.29147	977	5.4959	849.774	5.29147	1007		5.29147	1135	5.29147	1415	5.29147	1179	5.29147	1814	5.29147	2031
5.31191	931	5.31191	968	5.31191	1007	5.51635	848.222	5.31191	999		5.31191	973	5.31191	1304	5.31191	1056	5.31191	1782	5.31191	1955
5.33236	847	5.33236	934	5.33236	996	5.53679	847.398	5.33236	924		5.33236	1044	5.33236	1240	5.33236	1036	5.33236	1665	5.33236	1877
5.3528	802	5.3528	874	5.3528	944	5.55723	847.142	5.3528	909		5.3528	1040	5.3528	1230	5.3528	1025	5.3528	1627	5.3528	1711
5.37324	767	5.37324	849	5.37324	940	5.57768	847.296	5.37324	894		5.37324	950	5.37324	1183	5.37324	1029	5.37324	1618	5.37324	1728
5.39369	861	5.39369	919	5.39369	898	5.59812	847.694	5.39369	921		5.39369	959	5.39369	1206	5.39369	959	5.39369	1590	5.39369	1541
5.41413	864	5.41413	811	5.41413	835	5.61856	848.172	5.41413	921		5.41413	942	5.41413	1133	5.41413	985	5.41413	1534	5.41413	1568
5.43457	871	5.43457	846	5.43457	924	5.63901	848.566	5.43457	810		5.43457	902	5.43457	1118	5.43457	894	5.43457	1452	5.43457	1555
5.45502	830	5.45502	872	5.45502	917	5.65945	848.714	5.45502	848		5.45502	919	5.45502	1044	5.45502	898	5.45502	1441	5.45502	1491
5.47546	801	5.47546	841	5.47546	906	5.67989	848.463	5.47546	895		5.47546	934	5.47546	993	5.47546	878	5.47546	1361	5.47546	1374
5.4959	776	5.4959	829	5.4959	985	5.70034	847.667	5.4959	878		5.4959	844	5.4959	1004	5.4959	903	5.4959	1358	5.4959	1377
5.51635	767	5.51635	835	5.51635	852	5.72078	846.203	5.51635	819		5.51635	881	5.51635	985	5.51635	914	5.51635	1252	5.51635	1370
5.53679	812	5.53679	854	5.53679	839	5.74122	843.967	5.53679	921		5.53679	903	5.53679	944	5.53679	871	5.53679	1246	5.53679	1307
5.55723	814	5.55723	882	5.55723	878	5.76167	840.886	5.55723	860		5.55723	876	5.55723	950	5.55723	845	5.55723	1201	5.55723	1258
5.57768	868	5.57768	828	5.57768	893	5.78211	836.917	5.57768	822		5.57768	882	5.57768	927	5.57768	797	5.57768	1229	5.57768	1221
5.59812	872	5.59812	859	5.59812	863	5.80255	832.052	5.59812	889		5.59812	778	5.59812	848	5.59812	822	5.59812	1171	5.59812	1112
5.61856	845	5.61856	878	5.61856	852	5.823	826.314	5.61856	933		5.61856	796	5.61856	863	5.61856	777	5.61856	1132	5.61856	1131
5.63901	874	5.63901	822	5.63901	907	5.84344	819.757	5.63901	844		5.63901	818	5.63901	845	5.63901	834	5.63901	1127	5.63901	1176
5.65945	800	5.65945	818	5.65945	919	5.86388	812.46	5.65945	898		5.65945	725	5.65945	843	5.65945	834	5.65945	1101	5.65945	1133
5.67989	829	5.67989	834	5.67989	895	5.88433	804.526	5.67989	929		5.67989	732	5.67989	772	5.67989	827	5.67989	1035	5.67989	1134
5.70034	796	5.70034	845	5.70034	964	5.90477	796.068	5.70034	875		5.70034	695	5.70034	821	5.70034	752	5.70034	1061	5.70034	1087
5.72078	832	5.72078	852	5.72078	887	5.92521	787.215	5.72078	845		5.72078	741	5.72078	733	5.72078	757	5.72078	1018	5.72078	1032
5.74122	829	5.74122	888	5.74122	942	5.94566	778.095	5.74122	834		5.74122	722	5.74122	734	5.74122	749	5.74122	986	5.74122	1107
5.76167	834	5.76167	844	5.76167	860	5.9661	768.838	5.76167	906		5.76167	772	5.76167	716	5.76167	726	5.76167	908	5.76167	1011
5.78211	789	5.78211	756	5.78211	896	5.98654	759.568	5.78211	841		5.78211	713	5.78211	711	5.78211	718	5.78211	977	5.78211	994
5.80255	834	5.80255	877	5.80255	871	6.00699	750.398	5.80255	854		5.80255	729	5.80255	778	5.80255	741	5.80255	943	5.80255	960
5.823	780	5.823	864	5.823	869	6.02743	741.426	5.823	827		5.823	726	5.823	707	5.823	713	5.823	957	5.823	927
5.84344	811	5.84344	842	5.84344	813	6.04787	732.737	5.84344	855		5.84344	683	5.84344	669	5.84344	703	5.84344	914	5.84344	955
5.86388	756	5.86388	894	5.86388	897	6.06832	724.394	5.86388	814		5.86388	665	5.86388	693	5.86388	688	5.86388	926	5.86388	923
5.88433	772	5.88433	801	5.88433	841	6.08876	716.447	5.88433	835		5.88433	687	5.88433	664	5.88433	725	5.88433	864	5.88433	955
5.90477	749	5.90477	822	5.90477	856	6.1092	708.926	5.90477	836		5.90477	690	5.90477	644	5.90477	669	5.90477	821	5.90477	878
5.92521	745	5.92521	735	5.92521	868	6.12965	701.844	5.92521	821		5.92521	654	5.92521	665	5.92521	711	5.92521	860	5.92521	910
5.94566	705	5.94566	757	5.94566	805	6.15009	695.203	5.94566	851		5.94566	701	5.94566	655	5.94566	685	5.94566	863	5.94566	846
5.9661	724	5.9661	731	5.9661	788	6.17053	688.991	5.9661	752		5.9661	610	5.9661	626	5.9661	672	5.9661	849	5.9661	856
5.98654	745	5.98654	799	5.98654	822	6.19098	683.187	5.98654	799		5.98654	670	5.98654	652	5.98654	700	5.98654	858	5.98654	846
6.00699	660	6.00699	756	6.00699	831	6.21142	677.764	6.00699	769		6.00699	682	6.00699	638	6.00699	683	6.00699	901	6.00699	800
6.02743	722	6.02743	740	6.02743	762	6.23186	672.69	6.02743	747		6.02743	603	6.02743	589	6.02743	706	6.02743	809	6.02743	823
6.04787	699	6.04787	684	6.04787	756	6.25231	667.931	6.04787	739		6.04787	607	6.04787	614	6.04787	677	6.04787	884	6.04787	819
6.06832	714	6.06832	683	6.06832	776	6.27275	663.451	6.06832	766		6.06832	654	6.06832	583	6.06832	697	6.06832	840	6.06832	846
6.08876	702	6.08876	716	6.08876	760	6.29319	659.217	6.08876	727		6.08876	630	6.08876	645	6.08876	685	6.08876	841	6.08876	763
6.1092	682	6.1092	709	6.1092	778	6.31364	655.197	6.1092	735		6.1092	641	6.1092	613	6.1092	666	6.1092	820	6.1092	777
6.12965	704	6.12965	690	6.12965	717	6.33408	651.361	6.12965	729		6.12965	577	6.12965	619	6.12965	651	6.12965	789	6.12965	757
6.15009	673	6.15009	710	6.15009	690	6.35452	647.683	6.15009	718		6.15009	600	6.15009	566	6.15009	679	6.15009	733	6.15009	772
6.17053	648	6.17053	682	6.17053	702	6.37497	644.139	6.17053	749		6.17053	622	6.17053	584	6.17053	596	6.17053	741	6.17053	752
6.19098	692	6.19098	674	6.19098	706	6.39541	640.709	6.19098	718		6.19098	643	6.19098	592	6.19098	682	6.19098	824	6.19098	725
6.21142	669	6.21142	679	6.21142	679	6.41585	637.378	6.21142	682		6.21142	580	6.21142	603	6.21142	645	6.21142	775	6.21142	703
6.23186	626	6.23186	682	6.23186	707	6.4363	634.131	6.23186	668		6.23186	557	6.23186	583	6.23186	576	6.23186	772	6.23186	762
6.25231	609	6.25231	701	6.25231	680	6.45674	630.956	6.25231	693		6.25231	581	6.25231	584	6.25231	591	6.25231	770	6.25231	670
6.27275	615	6.27275	655	6.27275	713	6.47718	627.845	6.27275	698		6.27275	604	6.27275	572	6.27275	634	6.27275	727	6.27275	711
6.29319	664	6.29319	697	6.29319	667	6.49763	624.79	6.29319	666		6.29319	600	6.29319	558	6.29319	640	6.29319	715	6.29319	741
6.31364	658	6.31364	670	6.31364	653	6.51807	621.786	6.31364	660		6.31364	579	6.31364	594	6.31364	632	6.31364	749	6.31364	701
6.33408	644	6.33408	665	6.33408	668	6.53851	618.829	6.33408	657		6.33408	571	6.33408	536	6.33408	596	6.33408	776	6.33408	689
6.35452	620	6.35452	581	6.35452	709	6.55896	615.914	6.35452	627		6.35452	601	6.35452	523	6.35452	615	6.35452	717	6.35452	726
6.37497	598	6.37497	653	6.37497	647	6.5794	613.039	6.37497	656		6.37497	608	6.37497	504	6.37497	582	6.37497	707	6.37497	738
6.39541	606	6.39541	649	6.39541	696	6.59984	610.201	6.39541	648		6.39541	596	6.39541	527	6.39541	599	6.39541	697	6.39541	704
6.41585	598	6.41585	617	6.41585	705	6.62029	607.399	6.41585	609		6.41585	553	6.41585	530	6.41585	623	6.41585	728	6.41585	715
6.4363	616	6.4363	642	6.4363	632	6.64073	604.635	6.4363	683		6.4363	568	6.4363	554	6.4363	600	6.4363	711	6.4363	694
6.45674	612	6.45674	629	6.45674	649	6.66117	601.908	6.45674	622		6.45674	618	6.45674	538	6.45674	605	6.45674	711	6.45674	655
6.47718	563	6.47718	660	6.47718	649	6.68162	599.219	6.47718	691		6.47718	511	6.47718	517	6.47718	623	6.47718	683	6.47718	677
6.49763	591	6.49763	604	6.49763	618	6.70206	596.568	6.49763	629		6.49763	574	6.49763	503	6.49763	641	6.49763	693	6.49763	621
6.51807	583	6.51807	602	6.51807	668	6.7225	593.958	6.51807	604		6.51807	578	6.51807	516	6.51807	598	6.51807	656	6.51807	632
6.53851	590	6.53851	623	6.53851	645	6.74295	591.39	6.53851	607		6.53851	511	6.53851	518	6.53851	629	6.53851	700	6.53851	684
6.55896	579	6.55896	576	6.55896	634	6.76339	588.866	6.55896	646		6.55896	574	6.55896	507	6.55896	612	6.55896	740	6.55896	701
6.5794	559	6.5794	637	6.5794	618	6.78383	586.39	6.5794	648		6.5794	554	6.5794	491	6.5794	569	6.5794	685	6.5794	613
6.59984	568	6.59984	630	6.59984	612	6.80428	583.964	6.59984	636		6.59984	556	6.59984	529	6.59984	600	6.59984	699	6.59984	601
6.62029	572	6.62029	614	6.62029	654	6.82472	581.593	6.62029	615		6.62029	555	6.62029	493	6.62029	574	6.62029	714	6.62029	640
6.64073	574	6.64073	565	6.64073	597	6.84516	579.281	6.64073	615		6.64073	562	6.64073	476	6.64073	603	6.64073	641	6.64073	635
6.66117	540	6.66117	558	6.66117	644	6.86561	577.032	6.66117	568		6.66117	567	6.66117	497	6.66117	516	6.66117	703	6.66117	632
6.68162	541	6.68162	590	6.68162	618	6.88605	574.854	6.68162	628		6.68162	519	6.68162	499	6.68162	575	6.68162	663	6.68162	618
6.70206	589	6.70206	591	6.70206	632	6.90649	572.753	6.70206	600		6.70206	522	6.70206	493	6.70206	587	6.70206	671	6.70206	630
6.7225	574	6.7225	597	6.7225	610	6.92694	570.737	6.7225	608		6.7225	506	6.7225	485	6.7225	543	6.7225	692	6.7225	604
6.74295	533	6.74295	566	6.74295	600	6.94738	568.814	6.74295	642		6.74295	561	6.74295	486	6.74295	558	6.74295	652	6.74295	607
6.76339	533	6.76339	559	6.76339	578	6.96782	566.991	6.76339	555		6.76339	538	6.76339	508	6.76339	551	6.76339	655	6.76339	588
6.78383	563	6.78383	606	6.78383	584	6.98827	565.279	6.78383	591		6.78383	550	6.78383	432	6.78383	562	6.78383	637	6.78383	586
6.80428	566	6.80428	579	6.80428	628	7.00871	563.685	6.80428	555		6.80428	530	6.80428	465	6.80428	561	6.80428	636	6.80428	610
6.82472	531	6.82472	615	6.82472	622	7.02915	562.222	6.82472	616		6.82472	543	6.82472	471	6.82472	544	6.82472	660	6.82472	604
6.84516	606	6.84516	594	6.84516	555	7.0496	560.901	6.84516	611		6.84516	538	6.84516	450	6.84516	551	6.84516	691	6.84516	605
6.86561	545	6.86561	610	6.86561	588	7.07004	559.733	6.86561	565		6.86561	503	6.86561	451	6.86561	561	6.86561	607	6.86561	606
6.88605	578	6.88605	593	6.88605	638	7.09048	558.729	6.88605	604		6.88605	476	6.88605	477	6.88605	576	6.88605	676	6.88605	583
6.90649	572	6.90649	589	6.90649	582	7.11093	557.9	6.90649	599		6.90649	537	6.90649	462	6.90649	542	6.90649	646	6.90649	577
6.92694	591	6.92694	592	6.92694	582	7.13137	557.255	6.92694	568		6.92694	489	6.92694	436	6.92694	572	6.92694	677	6.92694	587
6.94738	582	6.94738	548	6.94738	566	7.15181	556.803	6.94738	568		6.94738	486	6.94738	491	6.94738	584	6.94738	650	6.94738	617
6.96782	572	6.96782	569	6.96782	557	7.17226	556.551	6.96782	590		6.96782	492	6.96782	435	6.96782	540	6.96782	644	6.96782	580
6.98827	566	6.98827	527	6.98827	552	7.1927	556.502	6.98827	577		6.98827	529	6.98827	473	6.98827	583	6.98827	618	6.98827	593
7.00871	563	7.00871	601	7.00871	596	7.21314	556.66	7.00871	566		7.00871	499	7.00871	473	7.00871	557	7.00871	637	7.00871	605
7.02915	519	7.02915	571	7.02915	553	7.23359	557.022	7.02915	596		7.02915	505	7.02915	421	7.02915	552	7.02915	663	7.02915	570
7.0496	542	7.0496	544	7.0496	609	7.25403	557.583	7.0496	569		7.0496	519	7.0496	447	7.0496	546	7.0496	617	7.0496	588
7.07004	535	7.07004	564	7.07004	589	7.27447	558.334	7.07004	571		7.07004	501	7.07004	430	7.07004	515	7.07004	688	7.07004	585
7.09048	505	7.09048	585	7.09048	564	7.29492	559.262	7.09048	590		7.09048	514	7.09048	441	7.09048	542	7.09048	607	7.09048	610
7.11093	504	7.11093	596	7.11093	568	7.31536	560.346	7.11093	568		7.11093	516	7.11093	438	7.11093	508	7.11093	640	7.11093	586
7.13137	532	7.13137	538	7.13137	608	7.3358	561.562	7.13137	571		7.13137	511	7.13137	467	7.13137	607	7.13137	624	7.13137	577
7.15181	538	7.15181	530	7.15181	566	7.35624	562.881	7.15181	600		7.15181	517	7.15181	464	7.15181	583	7.15181	605	7.15181	597
7.17226	542	7.17226	572	7.17226	610	7.37669	564.267	7.17226	598		7.17226	485	7.17226	440	7.17226	503	7.17226	623	7.17226	570
7.1927	536	7.1927	557	7.1927	573	7.39713	565.678	7.1927	602		7.1927	474	7.1927	453	7.1927	549	7.1927	610	7.1927	524
7.21314	486	7.21314	555	7.21314	552	7.41757	567.07	7.21314	573		7.21314	523	7.21314	435	7.21314	545	7.21314	579	7.21314	542
7.23359	559	7.23359	544	7.23359	582	7.43802	568.39	7.23359	580		7.23359	490	7.23359	446	7.23359	508	7.23359	621	7.23359	545
7.25403	509	7.25403	559	7.25403	599	7.45846	569.586	7.25403	579		7.25403	490	7.25403	427	7.25403	537	7.25403	649	7.25403	517
7.27447	576	7.27447	521	7.27447	577	7.4789	570.6	7.27447	560		7.27447	489	7.27447	426	7.27447	541	7.27447	638	7.27447	546
7.29492	543	7.29492	526	7.29492	581	7.49935	571.375	7.29492	553		7.29492	472	7.29492	434	7.29492	517	7.29492	620	7.29492	557
7.31536	558	7.31536	569	7.31536	630	7.51979	571.859	7.31536	576		7.31536	496	7.31536	379	7.31536	554	7.31536	626	7.31536	529
7.3358	521	7.3358	518	7.3358	607	7.54023	572.001	7.3358	622		7.3358	489	7.3358	410	7.3358	533	7.3358	592	7.3358	543
7.35624	518	7.35624	589	7.35624	586	7.56068	571.758	7.35624	571		7.35624	492	7.35624	440	7.35624	512	7.35624	589	7.35624	522
7.37669	563	7.37669	557	7.37669	559	7.58112	571.099	7.37669	584		7.37669	475	7.37669	416	7.37669	486	7.37669	631	7.37669	550
7.39713	585	7.39713	543	7.39713	585	7.60156	570.005	7.39713	564		7.39713	494	7.39713	428	7.39713	529	7.39713	577	7.39713	549
7.41757	546	7.41757	538	7.41757	559	7.62201	568.468	7.41757	539		7.41757	523	7.41757	463	7.41757	503	7.41757	630	7.41757	545
7.43802	587	7.43802	553	7.43802	571	7.64245	566.496	7.43802	563		7.43802	471	7.43802	448	7.43802	551	7.43802	611	7.43802	543
[truncated: 1,593 more rows]

## Sheet: Figure 4
Figure 4a				Figure 4c				Figure 4d
[truncated: 14 more rows]

## Sheet: Figure 5
Figure 5a						Figure 5b
[truncated: 13 more rows]
